# Supplementary material for: Transcriptome-Wide Map of N6-Methyladenosine Methylome Profiling in Human Bladder Cancer
Source: Front Oncol. 2021 Nov 15;11:717622. doi: 10.3389/fonc.2021.717622 (PMC8634328; doi:10.3389/fonc.2021.717622)
Supplement: Supplementary file 1 [file Table_1.xlsx]

## Sheet: Figure 1
Figure 1D					Figure 1E					Figure 1F
	Tumor	Normal				Tumor	Normal				Tumor	Normal
1	4678	4518			1	421	242			1	1314	111
2	2961	2538			2	113	67			2	974	146
3	1549	1158			3	26	19			3	432	105
4	761	519			4	14	6			4	212	144
5	349	231			5	1	1			5	120	50
>5	310	239			>5	0	3			>5	220	569
Figure 2C
	TSS	Stop codon	Start codon	CDS	5'UTR	3'UTR
	0.009	0.226	0.054	0.376	0.018	0.317
Figure 2D
	TSS	Stop codon	Start codon	CDS	5'UTR	3'UTR
	0.015	0.205	0.068	0.343	0.026	0.343
Figure 3A
	chr1	chr2	chr3	chr4	chr5	chr6	chr7	chr8	chr9	chr10	chr11	chr12	chr13	chr14	chr15	chr16	chr17	chr18	chr19	chr20	chr21	chr22	chrX	chrY
Hypomethylated	246	114	78	122	41	121	61	29	38	168	164	111	97	126	93	65	74	104	117	42	90	86	31	2
Hypermethylated	295	228	169	114	188	193	136	122	125	108	166	192	55	111	70	165	198	42	239	80	33	76	106	1
Figure 3B
	chr1	chr2	chr3	chr4	chr5	chr6	chr7	chr8	chr9	chr10	chr11	chr12	chr13	chr14	chr15	chr16	chr17	chr18	chr19	chr20	chr21	chr22	chrX	chrY
Hypomethylated	2	1	1	2	1	2	1	0	0	3	4	0	0	0	2	1	0	0	2	1	0	2	5	0
Hypermethylated	2	3	0	1	3	2	3	1	3	4	11	8	0	2	4	3	7	0	6	0	1	4	4	0
Figure 3C
	chr1	chr2	chr3	chr4	chr5	chr6	chr7	chr8	chr9	chr10	chr11	chr12	chr13	chr14	chr15	chr16	chr17	chr18	chr19	chr20	chr21	chr22	chrX	chrY
Hypomethylated	79	46	57	43	27	48	28	27	12	37	14	29	10	32	23	16	17	16	25	25	4	10	9	2
Hypermethylated	131	65	72	54	60	50	43	63	39	55	30	55	36	36	41	34	40	26	54	18	7	4	26	0
Figure 6A									Figure 6B
	Normal			Tumor						Normal			Tumor
ST18	0.95	1.05	0.98	8.59	10.12	12.25			ST18	0.97	0.88	1.12	10.12	12.23	14.56
FOXN1	0.85	0.95	1.15	5.56	7.23	8.59			FOXN1	0.98	1.05	0.95	12.56	15.42	16.78
SMPD4	0.88	1.02	1.12	3.56	4.12	5.14			SMPD4	1.03	1.15	0.85	8.85	7.86	6.54
MSTN	0.93	0.98	1.07	1.23	1.38	1.08			MSTN	1.18	0.82	1.08	10.14	11.28	14.33
LINC00482	0.89	1.11	0.94	0.85	1.12	1.31			LINC00482	1.17	0.83	1.12	5.56	6.78	8.56
LINC01719	0.92	1.08	1.01	5.65	4.32	6.12			LINC01719	1.08	0.92	0.97	0.12	0.15	0.18
GRASP	0.94	0.96	1.06	6.56	7.23	8.56			GRASP	0.93	1.07	0.95	0.25	0.18	0.23
STC2	1.1	0.9	1.04	0.94	0.85	1.23			STC2	0.9	1.1	0.96	0.28	0.31	0.26
CLP1	1.14	0.86	0.95	3.56	4.25	5.12			CLP1	1.04	1.16	0.84	0.33	0.28	0.35
SGK2	1.08	0.92	0.96	3.23	2.56	4.35			SGK2	1.01	1.06	0.94	0.45	0.34	0.38
S100A4	1.04	1.11	0.89	0.12	0.15	0.21			S100A4	1.12	1	0.88	1.12	0.98	1.25
MZB1	0.99	1.07	0.93	0.85	0.91	0.78			MZB1	1.11	1.04	0.89	6.78	8.12	8.56
SFTPB	0.95	1.11	0.89	0.23	0.33	0.31			SFTPB	0.99	0.93	1.07	4.45	5.98	6.12
GALNT5	0.94	0.99	1.06	0.35	0.42	0.39			GALNT5	0.97	0.91	1.09	3.14	2.89	3.78
CACYBP	0.84	1.03	1.16	0.45	0.51	0.51			CACYBP	0.92	0.96	1.08	2.56	3.45	2.98
WNT5A	1.05	1.13	0.87	0.25	0.33	0.21			WNT5A	0.93	1.07	1.04	0.45	0.52	0.55
IFITM2	0.97	1.12	0.88	0.18	0.17	0.23			IFITM2	0.95	1.05	1.01	0.18	0.25	0.28
NR4A2	1.11	0.89	1.03	0.78	0.95	0.98			NR4A2	0.92	1.03	1.08	0.33	0.35	0.39
GLIPR1	1.12	0.88	1.05	0.35	0.41	0.45			GLIPR1	0.88	0.98	1.12	0.89	0.78	0.95
KIAA1551	0.94	1.06	0.97	0.33	0.38	0.41			KIAA1551	0.91	1.09	0.96	0.56	0.45	0.48

## Sheet: Figure 3D
5'UTR Down	5'UTR Up	Start Codon Down	Start Codon Up	CDS Down	CDS Up	Stop Codon Down	Stop Codon Up	3'UTR Down	3'UTR Up
		-1.65
		-1.39	2.91
		-2.84	3.3			-1.05
		-3.06	5.53			-1.44	0.796
			0.708			-0.694	1.28
			1.97			-0.168	4.58
						-2.5	2.88
						-0.678	0.825
						-1.58	1.28
							5.07
-1.56
-0.432
-0.138
-1.81
-1.51
-1.48
-0.287
-3.17
-0.874
-1.23
-0.879
-2.34
-2.22
-3.05
-1.11
-0.111
-1.25
-3.23
-1.18
-0.138
-1.64
-0.743
-1.47
-3.64
-0.159
-2.75
-2.89
-2.28
-2.07
-1.92
-1.14
-1.45
-1.31
-2.49
-0.415
-0.793
-4.16
-0.581
-2.86
-1.83
-0.724
-2.97
-0.968
-3.32
-0.644
-2.22
-0.395
-1.95
-4.42
-0.0647
-0.374
-0.134
-1.38
-1.35
-1.21
-1.42
-1
-2.21
-0.0278
-0.415
-1.21
-0.348
-0.235
-0.971
-0.965
-0.784
-0.773
-1.14
-0.408
-4.34
-1
-0.028
-0.308
-0.724
-2
-0.363
-4.39
-2.72
-1.36
-1.83
-1.96
-1.42
-2.35
-0.819
-1.83
-0.31
-0.447
-0.847
-0.605
-1.97
-0.75
-4.35
-0.652
-0.117
-0.474
-2.2
-2.19
-0.847
-0.812
-3.21
-3.54
-1.38
-0.0348
-0.963
-1.87
-0.742
-1.5
-1.22
-3.48
-2.39
-0.0995
-0.294
-1.39
-0.00666
-2.44
-2.18
-1.09
-1.58
-0.119
-1.05
-0.869
-1.67
-2.07
-2.78
-0.504
-1.18
-0.213
-2.17
-5.12
-0.0796
-0.409
-0.0931
-1.21
-3.99
-1.2
-1.25
-0.407
-0.236
-0.0849
-0.223
-1.37
-1.43
-1.77
-1.74
-0.848
-1.91
-1.76
-0.897
-0.581
-1.52
-0.802
-1.03
-1.48
-0.922
-4
-3.7
-1.19
-1.05
-0.128
-0.718
-0.778
-1.22
-0.151
-0.914
-2.61
-2.29
-0.629
-0.404
-1.82
-0.253
-1.14
-1.42
-6.05
-0.0589
-1.33
-1.5
-2.87
-1.81
-2.34
-0.411
-1.55
-0.351
-2.65
-0.394
-0.566
-0.916
-0.567
-0.427
-1.56
-0.126
-6.12
-0.187
-2.46
-1.94
-0.642
-0.856
-0.144
-2.57
-5.51
-2.76
-0.515
-1.79
-0.585
-1.78
-0.678
-1.25
-0.138
-1.13
-0.788
-0.502
-0.52
-0.119
-0.874
-1.13
-2.85
-0.375
-1.89
-1.38
-1.32
-1.19
-0.742
-2.53
-0.322
-0.146
-3.76
-1.58
-2.03
-0.176
-0.526
-0.695
-3.2
-2.02
-0.56
-0.415
-2.05
-2.19
-0.186
-2.82
-1.21
-1.67
-0.348
-3.54
-1.97
-2.3
-2.33
-0.236
-2.28
-1.62
-0.152
-1.77
-0.842
-0.785
-1.87
-0.525
-0.649
-1.27
-1.67
-2.58
-0.531
-2.06
-0.702
-0.93
-1.38
-1.54
-1.75
-0.213
-0.42
-1.12
-0.471
-3.42
-1.27
-1.18
-1.49
-1.25
-1.68
-3.51
-0.784
-2.07
-1.42
-0.474
-0.127
-0.725
-1.42
-1.24
-0.932
-4.18
-1.12
-2.09
-0.81
-2.82
-0.394
-0.815
-1.66
-1.77
-1.75
-0.508
-1.25
-5.09
-2.9
-0.989
-2.03
-1.25
-1.68
-1.37
-3.44
-0.17
-0.301
-1.88
-2.55
-0.118
-2.12
-0.593
-0.949
-1.07
-0.926
-0.665
-2.48
-0.547
-0.428
-2.9
-0.577
-1.67
-1.09
-0.689
-0.396
-3.37
-0.975
-0.14
-0.723
-1.39
-1.33
-1.44
-0.387
-0.591
-0.138
-1.39
-1.41
-1.97
-2.67
-0.0291
-1.02
-0.979
-1.66
-1.9
-1.06
-1.12
-1.2
-1.06
-1.11
-0.998
-1.29
-1.4
-0.505
-1.12
-1.08
-0.429
-0.485
-0.3
-1.19
-1.26
-1.5
-0.979
-1.56
-0.857
-1.14
-1.91
-0.566
-0.881
-0.0995
-0.45
-1.77
-0.32
-0.949
-0.556
-0.0171
-0.298	1.3
-0.237	1.32
-1.61	4.68
-1.24	0.302
-4.01	0.243
-0.807	1.87
-1	2
-1.87	2.73
-0.633	2.86
-0.107	1
-0.481	1.14
-0.938	0.00158
-1.67	1.63
-1.08	2.2
-0.252	2
-2.18	0.341
-1	3.16
-0.241	1.72
-0.83	4.86
-3.7	1.68
-0.454	1.46
-0.803	0.755
-0.678	0.778
-2.99	0.367
-1.17	1.62
-0.0238	0.0179
-0.816	0.386
-0.561	3.15
-0.137	0.848
-0.286	1.82
-3.41	1.24
-1.33	0.926
-0.37	2.23
-1.83	1.15
-0.0818	1.42
-1.38	3.46
-3.25	2.09
-1.61	1.89
-1.43	2.76
-1.47	0.69
-0.117	0.34
-3.9	0.737
-1.64	2.57
	1.56
	2.42
	2.17
	2.91
	0.986
	0.0275
	1.42
	2.17
	0.489
	1.14
	0.126
	3.47
	2.1
	0.361
	3.84
	2.51
	2.95
	1.67
	0.531
	0.234
	2.4
	0.933
	3.17
	2.72
	3.32
	2.46
	0.939
	3.31
	2.32
	4.17
	2.61
	0.914
	1.81
	1.49
	0.948
	2
	2.97
	3.59
	2.17
	0.678
	0.432
	0.848
	0.459
	0.221
	2.77
	1.77
	0.738
	0.407
	1.43
	2.77
	1.5
	1.58
	0.585
	1
	3.54
	0.504
	1
	2
	2.3
	2.33
	1.66
	0.954
	0.874
	2.54
	2
	4.45
	2.76
	4.43
	0.531
	0.263
	1.29
	2.77
	4.46
	2.04
	0.295
	0.0506
	0.169
	0.563
	4.75
	2.43
	1.42
	3.1
	0.556
	1.97
	1.51
	2.47
	0.848
	2.51
	0.415
	0.851
	0.553
	1.85
	1.22
	0.467
	1.09
	0.0931
	1.32
	0.341
	0.436
	3.09
	1.45
	4.23
	1.99
	0.766
	2.18
	0.29
	2.16
	3.57
	1.4
	0.626
	1.85
	4.91
	1.14
	1
	3.79
	3.03
	0.71
	1.75
	3.83
	4.81
	1.31
	0.478
	1.52
	1.25
	0.368
	1.58
	1.14
	0.689
	2.19
	0.27
	1.7
	2.22
	0.619
	0.528
	0.978
	2.13
	0.614
	0.519
	0.699
	0.636
	3.41
	2.48
	0.394
	2.02
	2.16
	0.933
	2.24
	2.09
	1.32
	3.86
	0.452
	3.43
	2.19
	2.36
	0.482
	0.697
	1.11
	0.966
	2.66
	1.2
	0.678
	2.33
	2.46
	0.858
	1.5
	0.449
	1.12
	1.63
	0.0848
	3.31
	1.18
	3.49
	0.0931
	1.12
	1.22
	0.428
	1.58
	1.38
	1.6
	0.345
	3.41
	1.12
	1.54
	0.279
	4.49
	4.2
	1.58
	2.95
	4.44
	3.25
	1.83
	0.0122
	0.109
	0.436
	1.39
	0.0756
	0.757
	3.9
	0.982
	1.42
	2.38
	0.117
	3.21
	0.449
	3.71
	2.5
	1.51
	2.34
	1.94
	2.03
	3.29
	2.75
	1.18
	3.96
	0.504
	0.421
	2.05
	2.74
	1.26
	2.58
	1.12
	8.04
	0.449
	2.67
	0.7
	2.88
	1.14
	2.38
	2.23
	1.36
	0.373
	3.63
	0.0931
	5.7
	0.886
	1.79
	0.0701
	1.13
	0.316
	3.19
	0.616
	2.09
	4.18
	1.22
	0.31
	2.14
	2.46
	2.06
	3.09
	2.16
	0.955
	0.558
	0.806
	0.252
	0.309
	0.113
	0.0363
	1.09
	0.241
	3.31
	2.05
	0.368
	4.52
	2.17
	1.86
	0.415
	0.453
	0.156
	4.7
	4.94
	2.31
	1.51
	3.77
	3.99
	0.11
	1.73
	4.21
	3.56
	1.67
	1.84
	1.7
	4.06
	3.07
	2.1
	1.89
	0.213
	0.573
	0.911
	1.17
	1.57
	3.39
	0.794
	3.36
	1.24
	0.0211
	2.3
	2.87
	1.88
	1.52
	0.233
	1.7
	0.325
	1.1
	2.36
	0.146
	2
	1.07
	1.78
	3.77
	2.08
	0.549
	0.585
	1.03
	7.85
	2
	0.965
	0.429
	2.47
	0.709
	1.23
	1
	0.00578
	1.01
	0.715
	1.97
	1.11
	3.22
	3.81
	0.85
	0.184
	1
	0.045
	2.85
	0.968
	0.0264
	1.15
	0.321
	0.5
	0.598
	1.32
	1.54
	4.27
	1.37
	1
	2.33
	2.44
	0.263
	0.334
	0.241
	1.62
	2.36
	1.36
	4.02
	2.89
	3.78
	1.48
	1.08
	0.293
	1.16
	2.67
	2.43
	1.53
	0.752
	2.3
	0.75
	0.495
	0.585
	2.76
	2
	5.55
	3.62
	1.92
	1.25
	0.193
	1.95
	4.1
	1.09
	2.29
	2.52
	1.42
	0.411
	1.64
	0.908
	1.33
	1.03
	2.81
	7.06
	2.73
	0.737
	1.35
	3.4
	0.888
	0.41
	1.14
	1.72
	0.844
	0.585
	4.22
	2.37
	0.0589
	0.269
	5.14
	1.09
	0.0875
	0.867
	2.21
	1.78
	1.31
	2.57
	2.81
	3.04
	0.706
	2.17
	4.69
	1.61
	2.15
	4.86
	2.73
	2.89
	3.81
	0.7
	1.1
	0.282
	1.09
	0.458
	1.3
	1.27
	2.06
	0.902
	0.173
	2.06
	3.62
	0.49
	1.39
	3.29
	2.29
	2.09
	0.0525
	1.62
	1.83
	0.611
	0.248
	0.762
	0.89
	4.31
	0.592
	2.51
	1.26
	4.39
	1.66
	1.11
	1.25
	1
	3.65
	2.29
	1.42
	0.652
	0.737
	1.58
	1.62
	0.737
	3.36
	3.13
	4.67
	1.34
	0.459
	4.45
	1.84
	1.26
	0.948
	4.58
	0.745
	2.28
	0.932
	1.2
	1.65
	3.28
	0.228
	3.63
	0.0378
	1.54
	2.32
	0.459
	2
	3.51
	1.21
	3.78
	1.51
	6.76
	1.28
	5.34
	1.22
	1.7
	2.84
	0.962
	0.548
	0.916
	3.5
	0.214
	0.893
	3.24
	0.806
	0.585
	4.56
	0.553
	0.683
	0.503
	2.21
	0.65
	2.4
	1.26
	1.22
	2.32
	1.4
	3.86
	4.71
	2.7
	0.55
	1.75
	7.25
	4.31
	0.334
	2.64
	3.32
	0.191
	2.31
	1.86
	0.421
	1.38
	0.358
	2.32
	0.531
	1.62
	0.948
	0.158
	0.179
	0.0268
	1.41
	0.841
	0.505
	2.36
	0.336
	1.43
	2.64
	2.31
	0.514
	2.18
	1.67
	3.06
	1.43
	4.46
	2.5
	0.746
	2.22
	1.32
	0.0931
	2.72
	0.7
	0.661
	2.52
	0.874
	1.61
	0.699
	0.501
	1.67
	1.74
	0.827
	2.3
	0.36
	1.75
	3.87
	5.38
	2.93
	3.97
	5.39
	0.955
	1.25
	0.936
	4.64
	1.9
	0.814
	1.75
	2.17
	0.945
	0.968
	2.61
	1.51
	0.391
	1.2
	0.369
	1.06
	2.79
	1.94
	6
	3.46
	0.263
	3.51
	0.95
	0.807
	0.737
	0.5
	0.499
	1.49
	3.24
	1.5
	2.77
	2.67
	3.34
	1.99
	0.407
	2.15
	0.226
	0.778
	1.28
	1.7
	0.617
	2.01
	3.1
	2.06
	0.926
	0.944
	1.92
	4.25
	1.45
	1.75
	2.61
	0.497
	4.88
	4.17
	0.515
	1.2
	1.77
	5.36
	1.13
	0.663
	1.39
	4.32
	0.585
	3.07
	2.61
	0.794
	0.131
	3.87
	2.47
	4.61
	0.554
	2.52
	1.61
	2.39
	2.66
	5.13
	1.86
	0.925
	0.184
	1.48
	1.91
	3.55
	3.31
	0.807
	0.767
	0.234
	1.77
	3.06
	5.78
	1.96
	2.58
	1.42
	1.37
	1.68
	0.943
	0.115
	1.62
	0.471
	2.27
	0.341
	1.17
	0.466
	2.98
	0.874
	0.0275
	1.4
	0.538
	2.5
	3.46
	1.77
	0.963
	1.38
	1.19
	1.68
	0.729
	3.1
	0.325
	1.7
	1.04
	2.07
	1
	0.538
	0.603
	2.03
	3.77
	0.223
	0.585
	1.26
	3.32
	2.54
	2.69
	3.25
	0.334
	0.237
	0.626
	3.6
	2.46
	1.32
	2.09
	0.122
								-0.219
								-0.972
								-0.613
								-0.197
								-1.47
								-0.342
								-0.652
								-0.263
								-3.14
								-2.54
								-1.18
								-1.81
								-1.4
								-0.668
								-0.441
								-0.624
								-1.23
								-1.56
								-1.27
								-1.85
								-0.203
								-1.96
								-1.72
								-1.68
								-1.78
								-0.371
								-0.78
								-0.935
								-0.263
								-0.675
								-1.46
								-0.377
								-0.887
								-1.58
								-0.991
								-1.15
								-2.49
								-0.853
								-0.117
								-1.87
								-3.16
								-3.26
								-0.166
								-1.7
								-1.09
								-0.897
								-2.43
								-2.33
								-1.1
								-1.12
								-0.807
								-0.468
								-0.348
								-0.376
								-0.0637
								-0.535
								-1.48
								-1.01
								-2.53
								-0.374
								-1.51
								-0.213
								-3.36
								-0.503
								-0.0759
								-0.93
								-1.02
								-1.2
								-1.56
								-1.94
								-0.713
								-0.99
								-2.97
								-0.415
								-0.911
								-1.58
								-0.569
								-1.53
								-1.44
								-0.553
								-2.23
								-0.137
								-2.06
								-2.38
								-0.652
								-0.299
								-1.39
								-0.857
								-0.0265
								-0.322
								-3.21
								-0.814
								-1.16
								-1.95
								-1.81
								-1.47
								-1.91
								-0.103
								-1.75
								-2.48
								-1.21
								-2.08
								-2.32
								-2.09
								-2.19
								-0.138
								-1.3
								-2.12
								-0.784
								-1.81
								-0.837
								-2.39
								-0.335
								-2.17
								-3.58
								-1.58
								-4.46
								-1.26
								-1.68
								-0.903
								-1.21
								-1.84
								-1.53
								-0.17
								-4.34
								-0.853
								-1.85
								-0.288
								-3.17
								-2.25
								-1.42
								-0.193
								-0.476
								-1.34
								-3.32
								-2
								-2.25
								-0.629
								-0.54
								-3.69
								-0.666
								-1.07
								-1.78
								-1.17
								-5.08
								-0.699
								-2.02
								-1.94
								-0.199
								-1.72
								-2.33
								-0.806
								-2.73
								-2.09
								-2.9
								-1.55
								-0.162
								-1.29
								-2.17
								-0.96
								-0.604
								-1.76
								-1.07
								-2.7
								-0.558
								-1.14
								-0.671
								-2.87
								-1.71
								-1.27
								-2.45
								-1.51
								-1.29
								-2.61
								-3.87
								-0.722
								-0.835
								-1.16
								-0.778
								-0.462
								-0.464
								-2.01
								-0.686
								-0.975
								-1.2
								-2.15
								-1.03
								-1.9
								-1.68
								-3.4
								-4.52
								-1.4
								-3.82
								-2.41
								-1.43
								-0.409
								-2.07
								-2.17
								-1.33
								-0.71
								-0.771
								-0.874
								-0.759
								-0.971
								-0.472
								-0.514
								-3.49
								-1.39
								-1.87
								-1.39
								-0.7
								-1.66
								-0.209
								-2.12
								-2.34
								-0.597
								-1.09
								-1.1
								-1.24
								-2.38
								-1.05
								-1.72
								-0.447
								-0.381
								-0.224
								-2.43
								-0.745
								-1.58
								-2.39
								-0.186
								-0.524
								-2.14
								-0.0952
								-0.83
								-0.844
								-1.25
								-1.58
								-0.348
								-4.52
								-1.08
								-2.45
								-1.06
								-4.88
								-2.45
								-0.766
								-2.83
								-2
								-0.648
								-0.936
								-1.38
								-1.11
								-0.89
								-1.39
								-2.28
								-0.434
								-1.32
								-0.844
								-1.46
								-2.87
								-0.368
								-2.85
								-0.322
								-0.288
								-0.0641
								-1.12
								-1.12
								-0.315
								-1.64
								-3.01
								-1.27
								-0.525
								-0.211
								-1.02
								-3.58
								-0.84
								-0.977
								-0.809
								-3.52
								-2.54
								-2.58
								-0.164
								-1.51
								-0.986
								-1.26
								-1.43
								-0.303
								-1.67
								-1.64
								-0.256
								-4.74
								-0.124
								-3.65
								-1.45
								-0.922
								-0.604
								-1.17
								-2.01
								-0.903
								-0.739
								-0.623
								-1.17
								-0.597
								-0.896
								-1.16
								-0.463
								-0.982
								-4.76
								-1
								-3
								-1.47
								-1.9
								-3.36
								-0.315
								-1.67
								-0.752
								-2.09
								-0.88
								-0.0864
								-3.69
								-1.49
								-0.349
								-0.68
								-1.65
								-0.864
								-0.585
								-0.71
								-0.506
								-1.18
								-1.25
								-0.849
								-1.82
								-2.33
								-0.678
								-0.541
								-2.29
								-0.074
								-1.94
								-1.11
								-1.24
								-1.02
								-0.0395
								-1.33
								-4.13
								-2.3
								-1.31
								-1.24
								-2.06
								-0.979
								-1.02
								-0.302
								-0.0902
								-0.807
								-1.95
								-1.42
								-0.167
								-1.74
								-2.96
								-1.53
								-0.528
								-2.71
								-1.54
								-1.79
								-0.868
								-0.415
								-0.869
								-0.389
								-1.74
								-0.807
								-1.44
								-0.794
								-0.339
								-0.493
								-0.607
								-1.63
								-2.04
								-1
								-1.28
								-1.65
								-0.431
								-0.32
								-0.617
								-0.603
								-2.38
								-0.72
								-1.39
								-0.423
								-1.23
								-1.9
								-1.69
								-0.463
								-1.93
								-0.799
								-1.39
								-1.18
								-1.52
								-0.585
								-0.834
								-0.247
								-2.4
								-3.22
								-0.521
								-1.82
								-0.193
								-1
								-0.263
								-0.972
								-0.115
								-2.38
								-0.0695
								-2.72
								-0.893
								-0.0136
								-1.29
								-3.27
								-1.25
								-0.348
								-1.57
								-1.14
								-1.01
								-0.37
								-0.17
								-4.19
								-1.69
								-3.11
								-2.58
								-1.07
								-1.18
								-2.01
								-0.0265
								-1.22
								-3.13
								-0.916
								-0.108
								-0.896
								-2.28
								-0.459
								-1.3
								-3.98
								-0.17
								-0.568
								-1.67
								-0.0979
								-0.357
								-4.06
								-2.81
								-0.757
								-0.509
								-0.6
								-0.35
								-0.235
								-0.379
								-0.939
								-2.77
								-0.698
								-1.03
								-2.28
								-0.515
								-0.174
								-1.63
								-2.4
								-2.85
								-1.74
								-0.515
								-0.254
								-0.926
								-0.956
								-0.792
								-0.263
								-1.97
								-2.06
								-0.17
								-1.12
								-0.365
								-1.33	1.45
								-3.46	1.18
								-2.1	3.36
								-0.338	1.37
								-0.238	1.32
								-0.566	0.222
								-0.307	1.86
								-1.4	1.64
								-2.73	0.718
								-1.15	1.54
								-0.152	0.767
								-0.539	1.87
								-3.76	3.15
								-0.667	1.85
								-1.95	1.87
								-2.92	2.17
								-3.23	5.78
								-0.341	6.89
								-0.753	0.241
								-1.51	3.34
								-1.32	2.16
								-1.03	2.58
								-2.58	0.16
								-1.29	0.0119
								-0.606	1.6
								-1.57	2.16
								-2.46	4
								-2.77	0.55
								-0.0794	0.164
								-0.716	0.727
								-1	2.85
								-0.881	2.64
								-0.59	1.51
								-0.495	0.756
								-3	3.04
								-0.569	0.837
								-1.68	1.78
								-0.2	2.05
								-0.547	0.913
								-1.06	0.936
								-2.18	0.839
								-0.786	2.56
								-1.31	1.3
								-0.983	1.5
								-0.0658	2.26
								-1.55	2.58
								-0.648	3
								-1.14	0.523
								-3.44	1.35
								-1.08	0.3
								-0.377	3.06
								-0.348	1.62
								-0.493	2.3
								-0.0825	0.485
								-0.81	1.38
								-1.24	0.579
								-0.692	0.3
								-2.13	5.56
								-3.1	0.194
								-1.64	3.88
								-1.26	3.17
								-1.57	3.42
								-3.91	0.196
								-0.388	0.657
								-1.87	0.511
								-1	1.03
								-0.17	3.71
								-1.53	0.263
								-1.3	1.28
								-1.2	0.214
								-0.492	0.467
								-0.0348	7.91
								-0.375	2.41
								-0.392	1.49
								-0.163	3.46
								-1.94	0.611
								-0.0411	0.0931
								-0.937	2.51
								-0.284	1.35
								-0.0962	2.5
								-0.226	1.49
				-0.595				-3.24	1
				-1.88				-2.72	1.15
				-5.54				-1.73	1.9
				-0.66				-0.322	2.01
				-0.0237				-1.63	4.32
				-1.23				-1.23	1.42
				-0.541				-0.148	2.47
				-0.00407				-1.45	0.622
				-0.83				-1.97	1.41
				-3.67				-0.322	1.92
				-2.59				-2.88	0.29
				-1.42				-1.03	0.345
				-1.3				-1.52	2.12
				-0.47				-0.484	0.585
				-1.22				-1.85	0.589
				-0.466				-4.04	1.25
				-0.72				-1.07	1.61
				-1.41				-3.05	3.89
				-0.515				-0.815	1.05
				-1.75				-0.655	1.84
				-0.0919				-2.55	0.547
				-0.322				-1.66	0.384
				-1.56				-1.34	3.25
				-0.885				-1.25	2.14
				-2.02				-1.64	0.737
				-1.17				-1.09	1.22
				-0.267				-0.534	2.35
				-1.08				-2.05	2.17
				-0.267				-3.38	0.962
				-0.108				-1.46	2.26
				-1.51				-0.788	1.3
				-1.63				-1.39	0.913
				-0.802				-0.585	0.436
				-2.44				-1.72	3.67
				-0.636				-0.534	2.12
				-0.977				-3.77	1.48
				-0.111				-0.493	0.976
				-1.71				-1.68	0.397
				-1.39				-0.459	0.603
				-0.902				-2.82	1.4
				-0.41				-0.583	2.04
				-1.12				-1.61	6.62
				-0.349				-2.66	1.24
				-1.23				-1.33	5.42
				-1.27				-2.57	0.772
				-1.72				-1.18	4.64
				-1.6				-1.35	1.21
				-1.67				-1.13	1.93
				-0.387				-2.29	2.89
				-1.37				-2.54	1.7
				-2.45				-0.206	0.523
				-0.485				-1.54	1.78
				-0.862				-2.81	2.35
				-2				-0.415	1.22
				-1.82				-1.58	0.872
				-0.961				-2.98	1.2
				-0.165				-1.54	0.755
				-1.67				-0.679	3.58
				-0.379				-0.994	2
				-0.367				-1.65	2.2
				-1.63				-1.31	2.28
				-0.545				-1.21	2.17
				-1.67				-1.12	10.1
				-0.556				-1.27	2.65
				-0.813				-0.917	0.778
				-1.97				-1.69	1.93
				-1.28				-1	1.29
				-0.778				-0.242	2.95
				-1.24				-0.748	1.58
				-2.03				-2.3	1.8
				-0.524				-0.00448	0.936
				-1.13				-2.51	4.32
				-1.11				-1.72	3.61
				-1.34				-1.32	0.721
				-0.114				-1.12	1.55
				-0.0918				-1.71	2.55
				-0.893				-0.566	0.578
				-1.13				-2.13	0.141
				-1.69				-0.142	0.135
				-0.991				-1.98	1.94
				-3.66				-0.28	1.18
				-3.23				-1.51	1.21
				-2.4				-0.926	2.39
				-0.0777				-1.87	0.304
				-1.33				-2.52	1.3
				-1.65				-0.11	0.276
				-1.93				-2.18	2.17
				-0.677				-1.79	1.45
				-2.63				-3.93	1.77
				-3.32				-0.874	0.29
				-0.369				-1.17	1.49
				-2.3				-4.29	1.93
				-1				-0.821	2.79
				-0.326				-2.2	0.394
				-0.83				-2.22	3.22
				-0.629				-0.322	1.42
				-2.67				-1.38	0.613
				-0.727				-0.606	0.303
				-0.758				-0.542	0.322
				-1.3				-0.17	0.147
				-2.64				-0.305	1.96
				-0.735				-0.2	4.48
				-0.348				-0.979	1.26
				-1.02				-3.31	1.38
				-0.744				-0.512	2.1
				-1.31				-2.57	1.47
				-2.96				-1.24	1.49
				-0.0184				-0.0875	2.5
				-1.25				-2	0.3
				-0.562				-0.586	2.78
				-1.2				-2.66	0.347
				-0.0761				-0.223	4.02
				-1.02				-1.08	3.07
				-1.05				-1.17	3.31
				-1.55				-2.03	0.825
				-0.682				-0.354	1.26
				-4.08				-1.21	0.585
				-0.512				-3.65	0.361
				-0.847				-0.247	2.12
				-1.29				-2.6	0.613
				-2.42				-0.613	1.19
				-0.899				-2.05	2.94
				-0.0365				-2.65	5.13
				-1.64				-0.444	1.33
				-1.82				-0.00985	3.29
				-1.43				-1.67	1.35
				-0.847				-0.878	2.53
				-0.404				-0.756	1.28
				-0.853				-0.324	2.13
				-0.673				-0.621	3.25
				-3.26				-0.71	0.992
				-1.95				-2.31	0.523
				-1.72				-0.234	0.974
				-0.787				-3.3	1.7
				-0.282				-4.97	0.0442
				-1				-1.26	3.68
				-2.9				-0.134	1.74
				-3.06				-1.3	0.0516
				-1.7				-0.247	0.693
				-0.5				-0.139	0.352
				-0.65				-1.31	1.22
				-0.654				-1.04	0.874
				-0.581				-2.78	0.369
				-1.38				-1.24	1.33
				-1.79				-1.07	1.35
				-1.49				-1.41	6.92
				-1.32				-2.36	3.59
				-2.88				-1.63	2.46
				-2.61				-1.56	1.15
				-0.311				-0.515	0.971
				-2.18				-1.62	2.84
				-0.353				-1.88	2.5
				-0.12				-1.32	4.77
				-1.76				-0.507	1.7
				-0.506				-1.82	1.86
				-0.555				-1.45	6.59
				-0.585				-1.6	1.36
				-5.25				-1.2	1
				-0.526				-1.8	0.338
				-0.132				-0.0346	1.35
				-2.1				-1.34	3.85
				-1.52				-1.35	3.2
				-0.52				-0.874	3.03
				-0.624				-0.415	1.02
				-0.409				-0.425	0.389
				-1.84				-2.55	1.11
				-2.5				-0.305	1.62
				-2.45				-0.82	0.311
				-0.405				-3.09	0.468
				-0.0112				-1.37	0.334
				-1.95				-2.19	1.46
				-2.36				-2.62	1.36
				-0.972				-0.316	1.27
				-1.85				-1.81	1.35
				-3.09				-1.55	0.166
				-2.93				-0.956	1.94
				-1.4				-1.23	1.6
				-1.94				-1.42	0.102
				-1.16				-2.11	0.178
				-2.1				-1.43	0.881
				-1.08				-3.39	2.06
				-1.83				-0.515	0.515
				-2.38				-1.24	0.642
				-1.03				-1.39	0.268
				-2.26				-0.485	2.06
				-1.07				-1.42	1.58
				-0.074				-1.5	3.17
				-2.21				-0.441	5.36
				-1.32				-0.118	3.58
				-0.511				-2.33	3.12
				-2.82				-1.06	1.83
				-0.852				-0.113	3.52
				-2.34				-0.0533	5.86
				-0.491				-0.937	0.751
				-0.485				-2.32	2.32
				-0.534				-4.61	3.21
				-0.696				-2.38	4.06
				-0.51				-1.65	2.32
				-1.26				-1.32	2.26
				-3.06				-0.907	0.113
				-0.259				-0.828	0.263
				-0.637				-3.64	0.221
				-0.886				-1.58	1.78
				-2.58				-1.53	1.21
				-3.09				-2	3.56
				-0.857				-0.312	1.32
				-0.183				-5.2	0.485
				-0.574				-0.379	1.15
				-2.21				-0.265	3.76
				-0.337				-2.32	5.46
				-1.65				-0.946	2.42
				-2.08				-0.104	0.288
				-2.92				-0.00879	0.375
				-2.57				-1.64	0.611
				-0.647				-2.3	4.81
				-0.457				-2.85	3.72
				-1.42				-2.24	0.389
				-1.29				-1.23	0.0931
				-2.4				-1.63	1.2
				-2				-0.737	2.13
				-1.32				-1.67	0.138
				-0.935				-1.22	1.51
				-1.12				-0.709	1.99
				-2.51				-2.51	0.964
				-0.0679				-1	0.981
				-2.32				-2.02	0.469
				-1.42				-1.72	0.363
				-0.982				-0.182	0.737
				-0.555				-1.77	0.27
				-1.93				-3.75	4.03
				-0.0193				-1.72	0.392
				-0.447				-0.0185	2.2
				-0.807				-0.886	3.57
				-1.39				-2.73	0.253
				-1.97				-1.11	1.96
				-4.64				-0.826	1.64
				-2.93				-0.2	1.08
				-0.213				-1.9	0.447
				-0.322				-1.26	2.38
				-0.263				-1.51	2.01
				-1.66				-2.69	1.75
				-0.7				-3.2	0.197
				-0.469				-1.54	0.842
				-1.1				-0.0553	1.66
				-0.257				-1.81	0.301
				-0.731				-2.73	2.58
				-0.626				-0.742	1.21
				-0.287				-1.27	2.1
				-2.21				-2.51	0.933
				-2.53				-1.44	2.77
				-0.953				-1.52	2.26
				-0.427				-0.316	1.38
				-0.126				-1.18	0.439
				-1.66				-1.79	2.19
				-1.96				-3	1.17
				-4.03				-1.32	2.42
				-0.909				-5.46	3.74
				-0.802				-2	1.82
				-0.558				-0.88	0.134
				-1.94				-2.6	4.64
				-1.31				-0.445	3.05
				-1.58				-0.858	2.62
				-1.62				-0.716	0.497
				-2.74				-0.234	0.108
				-2.72				-0.796	0.541
				-1.23				-3.19	0.378
				-1.19				-0.715	3.23
				-0.601				-2.42	1.67
				-0.213				-0.794	2.13
				-0.901				-0.0278	0.737
				-0.0928				-1.64	0.526
				-2.29				-3.67	2.92
				-0.561				-0.963	1.06
				-0.509				-0.312	0.181
				-3.35				-3	3.41
				-0.734				-0.958	3.21
				-3.37				-0.37	0.282
				-1.12				-1.43	2.74
				-3.14				-1.7	0.107
				-0.369				-0.551	0.516
				-0.452				-2.03	2.84
				-2.73				-0.0324	2.97
				-2.46				-0.923	1.27
				-2.23				-1.07	0.796
				-0.916				-0.222	2.6
				-0.415				-1.5	1.74
				-0.261				-1.44	1.72
				-0.728				-2.99	1.25
				-1.41				-2.75	0.193
				-2.02				-0.379	5.6
				-0.317				-0.911	0.658
				-0.241				-1.42	2.64
				-1.78				-0.875	3.85
				-0.107				-3.59	3.25
				-0.585				-5.63	3.14
				-0.368				-0.206	2.28
				-0.0908				-1.22	0.562
				-0.193				-1.35	0.181
				-1.97				-0.798	2.06
				-4.43				-0.426	0.0585
				-0.725				-0.862	0.215
				-2.89				-2.57	1.01
[truncated: 4,921 more rows]

## Sheet: Figure 3E
5'UTR Down	5'UTR Up	Start Codon Down	Start Codon Up	CDS Down	CDS Up	Stop Codon Down	Stop Codon Up	3'UTR Down	3'UTR Up
-1.68	0.635	-1.04	0.717	-0.18	4.77	-2.89	0.834	-1.24	1.49
-1	1	-5.64	4.75	-0.988	1.58	-1.59	2.87	-1.44	1.58
-1.16	1.12	-1.16	1.97	-0.193	1.97	-1	0.142	-0.141	2.27
-2.58	2.22	-1.65	2.14	-1.27	1.98	-1.11	2.03	-0.518	0.652
-1.46	3.06		2.91	-4.09	3.87	-3.57	1.89	-0.907	1.34
-0.515	3.14			-3.91	3.18	-1.05	2.26	-2.15	0.807
-0.542	3.39			-0.476	0.315		0.796	-0.681	3.23
-2.32	1.4			-3.7	2.7			-0.848	0.353
-0.585	2			-2.05	2.68			-1.44	1.58
-1.58	1.04			-0.776	3.05			-0.271	0.985
-0.737	0.103			-1.02	0.753			-1.8	0.232
-1.03	3.32			-0.0721	4.15			-1.28	0.884
-1.6	2.59			-1.8	4.59			-0.17	1.85
-0.0861	1.19			-2.96	1.25			-4.25	1.11
-1.24	2.93			-0.69	0.678			-0.274	5.56
-2.61	1.17			-0.432	1.22			-1.88	0.438
-1.08	1.65			-0.973	4.92			-0.322	1.25
-0.692	2.31			-1.35	2.54			-2.72	1.31
-1.38	3.58			-1.34	0.926			-3.27	0.609
-2.09	2.97			-0.585	0.792			-0.907	1.58
-0.885	4.56			-1.46	1.06			-1.3	0.305
-1.3	2.22			-1.54	0.0389			-1.56	0.827
-1.42	1.17			-1.22	0.663			-1.1	1.33
-1.27	2.06			-0.601	1.54			-1.31	0.62
-0.642	2.02			-2.17	2.12			-0.358	1.49
-0.695	0.299			-1.58	3.04			-0.189	1.27
-0.0188	0.509			-1.27	2.32			-0.295	1.05
-1.11	3.06			-0.295	0.178			-0.963	1.49
-0.306	0.0403			-1.6	0.115			-0.773	1.49
-1.69	0.441			-0.0354	0.495			-4.46	2.65
-1.75	1.84			-0.734	0.788			-1.3	0.851
-0.336	0.631			-1.43	1.94			-1.05	1.76
-1.14	3.79			-1.25	1.58			-1.22	0.405
-1.66	1.32			-0.557	3.39			-1.06	2.25
-0.415	2.75			-1	6.46			-1.07	1.15
-1.91	0.265			-0.355	0.0704			-2.64	5
-2.72	1.1			-0.823	0.946			-0.632	1.37
-0.392	1.91			-1.6	0.00617			-1.41	0.518
-2.11	0.691			-3.4	1.58			-0.209	0.903
-0.168	2.27			-0.803	6.53			-0.398	0.457
-1.17	2.72			-2.3	0.246			-1.05	1.86
-1.56	2.47			-2.58	2.74			-0.389	4.46
-1.18	2.4			-1.38	0.326			-3.52	1.62
-2.49	0.626			-1.75	0.483			-0.566	0.662
-3.01	0.848			-0.158	0.406			-0.802	1.12
-1.13	5.23			-0.515	2.14			-1.01	0.0522
-0.721	4.17			-2	4.03			-1.28	2.87
-0.331	3.66			-1.89	2.61			-2.23	1.1
-0.234	2.14			-0.417	0.548			-2.42	0.7
-0.437	0.534			-1.43	2.01			-1.27	1.94
-0.585	1.1			-0.953	0.637			-1.64	0.194
-0.585	0.096			-1	1.7			-0.865	1.55
-0.818	0.716			-1.16	6.17			-0.597	0.471
-1.71	1.25			-2.16	8.15			-1.25	1.17
-0.885	0.778			-1.9	2.46			-2.96	1.25
-1	0.112			-0.326	0.253			-1.49	0.918
-0.241	3.25			-1.2	3.77			-1.68	0.0795
-1.31	0.0251			-2.52	1			-1.11	0.339
-0.377	0.778			-0.733	3			-1.22	0.823
-0.359	1.03			-0.647	2.2			-2.29	1.16
-1.02	0.893			-1.32	1.06			-2.52	1.57
-0.0641	4.29			-0.915	2.11			-1.79	1.22
-0.254	3.64			-0.737	0.866			-2.49	0.87
-0.893	4.67			-1.81	0.848			-4.1	0.346
-0.329	0.476			-0.833	8.43			-2.23	1.67
-1.43	0.29			-1.58	4.87			-1.16	0.276
-0.21	0.115			-3.21	1.86			-1.3	2.52
-1.15	1.6			-0.934	0.00467			-1.88	0.724
-0.571	0.708			-4.69	1.91			-1.03	0.267
-2.51	1.58			-0.487	0.261			-0.415	3.25
-1.52	0.874			-1.6	0.415			-3.53	1.49
-3.2	5.09			-0.777	2.42			-2.51	3.29
-2.53	0.94			-0.214	1.81			-1.58	0.678
-0.84	0.379			-0.0238	0.241			-0.686	1.94
-0.322	3.25			-0.848	0.415			-0.503	2.23
-0.475	1.66			-0.0242	0.653			-1.12	0.666
-2.76	2.14			-0.907	1.64			-2.29	4.12
-2.89	1.59			-2.54	3.06			-2.75	0.314
-2.3	4.39			-0.13	1.28			-1.77	1.69
-0.2	3			-0.775	0.449			-0.951	2.21
-2.65	3.37			-2.11	1.79			-0.146	0.176
-0.353	2.05			-0.3	4.26			-1.66	1.72
-0.72	3.17			-0.36	4.13			-1.74	1.08
-0.97	0.659			-1.11	0.248			-0.285	0.38
-2.04	5.48			-0.646	0.372			-2.1	4.09
-0.697	1.49			-0.97	0.0441			-0.374	0.895
-1.41	5.36			-2.14	4.58			-1.04	3.28
-0.345	1.09			-1.01	0.601			-0.276	3.27
-0.753	2.12			-0.625	3.43			-0.166	2.25
-0.374	2.04			-1.19	0.479			-1.28	3.25
-1.23	0.379			-0.758	1.38			-1.68	1.58
-2.06	0.818			-1.35	1.33			-1.71	2.2
-2.33	4.06			-0.181	0.756			-0.636	3.3
-0.254	1.5			-0.0722	0.652			-1.91	0.848
-2.63	3.27			-1.96	5.4			-0.351	0.745
-0.807	1.58			-0.539	1.42			-0.662	1.21
-1.21	3.22			-1.03	0.515			-0.195	2.69
-2.63	4.26			-1.53	3.67			-4.29	0.905
-1.35	3.17			-0.825	0.135			-1.66	0.697
-0.078	0.737			-0.62	0.144			-1.38	0.697
-0.585	3.2			-0.238	1.98			-0.00977	2.54
-0.386	0.459			-1.94	2.91			-2.09	2.57
-0.637	4			-1.27	1.94			-0.65	0.157
-1.35	1.96			-0.0638	0.0671			-1.16	4.69
-1.26	0.837			-0.7	0.264			-1.4	5.43
-1.94	2.78			-0.862	5.09			-0.766	1.2
-3.62	1.37			-0.328	0.0641			-0.823	2.27
-0.322	0.0581			-1.49	0.652			-0.782	0.601
-0.573	3.12			-0.887	5.89			-1.43	0.663
-0.369	1.17			-0.0413	0.503			-0.907	1.42
-0.17	3.12			-0.541	1.86			-4.72	0.184
-1.76	1.36			-1.17	2.23			-0.93	1.94
-1.81	2.26			-0.579	0.262			-0.317	2.5
-2.64	1.83			-2	1.84			-0.0833	0.0907
-0.69	3.37			-0.621	1.5			-1.03	3.08
-3.05	0.922			-0.112	2.04			-0.0186	2.27
-1	2.09			-1.49	0.519			-2.42	0.31
-0.28	2.5			-0.567	1.38			-1.65	0.153
-0.308	2.78			-2.32	4.77			-1.95	2.05
-0.652	0.848			-0.504	1.39			-1.27	1.04
-1.86	1.87			-0.797	0.614			-0.445	0.77
-2.99	2.05			-0.278	2.32			-0.798	0.459
-0.151	0.252			-0.0225	0.0704			-1.17	3.11
-0.0721	2.18			-0.387	1.42			-1.09	0.17
-0.126	2.95			-0.209	1.09			-2.31	0.614
-2.62	0.659			-1.03	2.74			-0.348	0.89
-0.617	0.536			-0.822	2.68			-0.83	0.881
-1.12	0.379			-0.078	0.129			-0.398	1.61
-0.483	0.663			-0.103	0.911			-4.46	4.04
-0.801	4.17			-1.39	0.298			-0.316	0.585
-0.131	1.61			-1.48	2.62			-0.0519	4.75
-0.269	1.22			-0.656	3.25			-0.505	0.67
-2.34	1.85			-1.01	3.84			-0.579	1.24
-0.463	2.81			-1.94	3.91			-0.495	0.531
-0.222	0.639			-1.14	0.767			-0.385	0.455
-3.84	0.183			-2.2	0.527			-2.14	0.089
-1.22	2.46			-1.43	0.271			-1.45	1.54
-1.11	1.37			-1.69	3.79			-3.28	0.762
-1.15	0.57			-1.37	1.1			-1.09	3.36
-1.76	3.15			-3.8	2.46			-5.99	0.322
-1.3	1.89			-0.774	0.205			-0.199	0.874
-1.97	2.52			-1.95	3.33			-3.42	0.29
-1.48	0.56			-0.62	3.06			-1.72	0.628
-0.718	0.781			-1.47	0.531			-0.272	1.85
-2.57	2.86			-0.111	0.532			-2.18	0.86
-0.249	1.33			-0.126	1.93			-0.193	0.287
-0.998	2.93			-0.482	0.446			-1.16	1.09
-2.83	4.83			-2.3	2.56			-0.409	3.43
-0.661	2.01			-1.68	0.436			-4.17	1.12
-2.18	1.17			-0.181	2.32			-1.02	1
-0.127	1.22			-0.532	5.58			-2.72	3.24
-2.52	2.64			-1.68	0.308			-0.557	1.33
-2.82	1.92			-0.415	1.25			-2.1	0.631
-0.102	1.38			-1.71	0.945			-2.16	0.951
-0.678	1.21			-0.859	4.14			-1.35	0.946
-2.67	1.06			-1.99	0.815			-0.692	0.0641
-0.671	0.541			-0.949	0.61			-1	1.58
-1.88	1.25			-0.227	1.7			-0.716	1.8
-2.24	0.396			-2.09	2.7			-3.58	6.9
-0.401	3.22			-0.64	1.58			-0.64	1.89
-1.33	0.682			-1.02	1.54			-1.52	0.184
-0.431	1.65			-0.913	1.06			-0.362	2.94
-1.18	4.75			-0.447	0.453			-0.379	1.75
-4.07	2.43			-0.926	2.49			-1.3	2.39
-0.807	2.91			-1.26	0.688			-0.882	0.615
-1.77	2.68			-1.05	3.04			-0.312	1.53
-0.15	2.58			-0.00922	3.12			-0.0589	1
-1.17	0.864			-0.225	2.46			-1.81	1.8
-2.1	0.522			-0.794	3.51			-2.56	1.03
-1.74	1.54			-2.04	2.54			-2.29	0.944
-0.363	1.93			-0.669	3.29			-0.628	1.95
-0.585	3.58			-1.42	3.39			-2.1	0.154
-0.364	1.74			-1.74	0.0875			-0.78	0.0273
-2.93	2.52			-4.29	3.08			-1.93	0.567
-0.493	2.32			-1.96	2.52			-2.39	0.98
-1.63	0.795			-1.32	0.421			-3.2	0.138
-2.11	2.45			-1.23	0.524			-2.29	0.663
-2.41	0.807			-2.58	0.00368			-1.79	0.427
-1.03	1			-0.954	1.5			-3.42	2.35
-1.58	0.447			-1.11	3.04			-2.79	2.63
-0.491	0.926			-1.34	1.68			-1.27	0.212
-3.97	1			-1.1	1.16			-3.72	0.282
-2.16	0.436			-0.38	1.76			-0.25	1.43
-0.0525	0.657			-3.09	0.00422			-0.578	0.874
-2.42	0.234			-0.206	0.363			-0.466	0.127
-1.85	1.71			-2.29	3.54			-0.309	0.041
-0.918	4.37			-1.41	1.84			-0.967	0.526
-0.511	2.6			-0.286	1.32			-0.786	1.18
-1.36	0.714			-1.21	0.801			-0.77	2.04
-0.7	0.618			-2.7	0.688			-3.37	1.09
-1.11	1.02			-3.55	2.28			-1.99	0.105
-0.154	1.12			-2.5	2			-2.17	0.119
-0.16	0.297			-1	2.32			-1.39	0.528
-4.3	2.78			-1.35	0.7			-0.465	0.628
-0.497	0.918			-0.664	1.83			-2.78	2.17
-1.33	1.68			-0.414	0.503			-2.73	0.415
-0.505	2.6			-0.322	0.126			-0.515	6.12
-0.134	3.56			-0.0503	0.641			-4.32	0.256
-3.94	1.38			-2.21	3.49			-1.22	0.959
-3.12	3.32			-5.17	1.82			-0.557	1.61
-1.93	3.26			-0.305	1.44			-1.5	3.18
-3.57	3.62			-3.39	2			-0.0868	0.678
-2.95	1.91			-0.307	1.77			-0.138	1.2
-2.66	1.85			-0.333	2.03			-2.6	1.08
-2.47	0.276			-0.472	2.97			-4.19	3.25
-1.27	2.3			-0.819	3.96			-0.746	0.474
-0.663	1.76			-0.341	1.42			-0.594	2.63
-0.592	4.61			-4.23	0.517			-0.733	0.0825
-0.424	4.28			-0.224	1.03			-0.615	1.86
-0.664	1.71			-2.15	0.493			-2	2.94
-0.344	0.515			-1.49	0.248			-1.08	0.585
-0.612	0.107			-1.69	0.321			-0.652	0.76
-0.222	2.06			-2.29	3.11			-1.13	0.441
-0.17	1.59			-2.21	1.94			-0.633	3.08
-2.09	0.298			-0.585	1.09			-1	0.0306
-1.15	1.46			-0.807	2.06			-1.02	2.07
-1.73	1.39			-0.35	2.21			-0.379	1.19
-0.706	0.445			-1.72	0.949			-1.52	5.04
-0.596	0.874			-0.212	0.386			-1.5	4.39
-0.984	2.71			-0.162	2.09			-0.742	2.98
-2.35	5.29			-0.34	1.33			-0.589	0.8
-4.13	0.585			-0.355	1.53			-0.141	1.48
-0.0893	1.23			-1.5	3.83			-1.82	7.01
-0.263	1.93			-1.99	3.25			-0.456	1.03
-0.96	1.82			-3.04	0.152			-0.515	1.98
-0.645	1.33			-2.32	3.29			-2.06	1.63
-1	3.71			-0.644	1.75			-1.33	1.46
-2.37	0.907			-0.304	0.611			-1.94	2.06
-1.05	0.57			-0.0931	5.78			-0.678	0.234
-1.26	0.485			-0.31	0.214			-1.51	1.76
-1.32	3.07			-1.9	4.15			-1.53	2.23
-0.659	0.0314			-1.58	0.519			-3.43	2.78
-0.938	2.5			-2.1	1.82			-2.01	1.5
-2.64	7.43			-0.343	0.768			-0.496	0.788
-0.775	1.58			-1.56	1.42			-0.833	0.531
-2.86	3.64			-0.379	2.24			-1.06	0.881
-1.95	0.111			-1.94	0.222			-2.58	0.182
-2.03	3.27			-1.69	2.28			-0.951	0.29
-0.529	2.06			-1.09	3.5			-0.652	0.7
-0.0614	1.43			-0.507	1.86			-0.415	1.69
-0.531	3.76			-0.305	2.25			-0.115	1.51
-0.206	1.83			-1.71	2.55			-1.31	3.39
-2.95	1.97			-0.351	0.141			-3.51	1.06
-0.0186	1.84			-1.52	1.53			-0.709	1.07
-0.503	1.21			-0.249	2.58			-3.5	0.901
-1.24	3.2			-3.51	1.86			-1.32	0.858
-0.118	2.31			-0.144	0.415			-3.64	0.138
-1.8	0.296			-2.08	1.08			-0.0602	0.252
-1.1	2.32			-1.1	0.807			-0.47	4.89
-1.33	4.98			-1.35	2.64			-0.338	1.68
-0.235	1.96			-1.49	0.403			-1.09	0.701
-1.53	0.35			-0.107	1.81			-0.415	1.32
-0.0808	1.68			-1.97	1.39			-0.685	4.66
-3.79	2.32			-1.04	2.56			-0.0772	0.671
-0.692	3.5			-2.41	0.611			-0.0751	0.431
-2.54	2.36			-0.794	2.04			-0.392	1.15
-2.25	3.12			-1.71	1.67			-1.6	1.17
-1.06	0.352			-1.63	0.259			-2.09	0.181
-1.48	1.37			-0.441	1.6			-0.539	0.271
-0.807	1.32			-1.64	1.21			-0.744	4.34
-0.802	0.559			-2.97	0.609			-1.99	1.2
-1.18	3.17			-1.97	0.708			-0.709	0.383
-0.179	0.296			-1.63	3.51			-0.38	1.93
-2.29	1.92			-1.58	0.12			-1.8	2.66
-0.459	0.412			-0.431	3.72			-0.242	0.893
-1.57	0.109			-0.194	1.13			-0.668	2.34
-0.059	2.22			-0.433	3.32			-0.86	3.82
-1.78	0.452			-1.83	4.51			-2.08	0.322
-0.295	2.75			-0.0986	0.585			-2.46	1.68
-2.72	0.0458			-1.17	1.55			-0.322	1.84
-0.493	2.05			-2.49	2.12			-1.93	5.02
-1.58	0.939			-1.41	2.45			-2.22	3.39
-0.176	0.601			-1	1.08			-0.00808	1.47
-0.156	0.746			-1.13	2.12			-2.26	2.74
-2.45	0.392			-6.2	0.861			-0.862	0.544
-0.027	2.17			-2.08	3.52			-0.63	3.71
-1.06	3.25			-0.0158	0.387			-0.15	0.517
-0.3	1.3			-4.32	0.992			-2.3	0.778
-2.47	0.39			-0.678	0.152			-0.392	1.47
-0.285	0.807			-0.951	2.8			-2.64	2.54
-2.26	3.28			-0.922	4.47			-1.55	4.17
-0.331	0.688			-0.307	3.17			-2.39	3.17
-1.87	6.67			-0.607	2.42			-1.04	3.87
-0.337	1.14			-0.11	0.181			-0.83	4.91
-0.415	5.99			-0.163	0.222			-0.201	2.26
-1.03	2.81			-1.53	0.863			-2.06	4.39
-2.91	1.42			-1.03	0.573			-2	0.208
-1.52	1.96			-0.604	1.64			-0.263	0.926
-1.58	0.585			-2.97	1.6			-0.922	1.47
-0.755	0.666			-1.27	0.144			-1.33	2.12
-0.277	1.84			-2.77	1.5			-0.302	0.613
-0.705	2.43			-0.278	0.449			-1.78	2.17
-3.41	0.17			-1.38	2.64			-0.466	4.58
-0.904	5.11			-2.03	0.967			-0.0814	1.21
-2.48	1.45			-0.745	1.27			-2.89	1.32
-0.663	2.22			-2.61	4.99			-1.7	1.49
-2.19	1			-0.0116	2.1			-1.2	0.692
-0.392	4.7			-0.969	0.76			-0.441	1.5
-0.55	2.75			-0.912	2.24			-1.03	0.172
-0.7	1.49			-3.07	0.173			-1.42	0.382
-1.21	3.75			-1.42	0.165			-1.49	1.52
-1.25	2.06			-0.179	2.5			-1.39	2.81
-0.0192	3.23			-0.145	5.86			-1.97	1.52
-0.531	1.02			-0.104	1.94			-2.09	2.6
-1.67	1.43			-0.83	1			-3.18	0.494
-0.138	0.725			-1.16	0.552			-2.63	3.71
-1.59	3.45			-0.547	4.89			-1.92	1.08
-3.53	1.51			-0.951	1.29			-1.83	0.814
-1.72	2.06			-1	0.759			-1.05	2.43
-0.585	2.15			-0.585	4.91			-3.1	1.82
-1.61	1.77			-1.44	2.1			-1.51	1.99
-0.83	3.22			-2.46	2.37			-0.222	2.26
-2.14	1.74			-1.12	0.4			-1.11	0.147
-3.09	2.5			-2.65	0.601			-1.18	6.15
-3.96	2.24			-0.632	0.156			-0.678	5.24
-1.5	1.12			-1.43	0.0512			-0.382	0.242
-0.788	0.769			-0.868	0.807			-0.834	0.126
-0.356	1.89			-2.32	0.417			-0.204	1.51
-0.83	1.71			-1.2	1.04			-0.431	1.93
-0.126	0.0175			-1.58	1.38			-1.22	3.52
-1.37	2.07			-0.154	1.32			-0.237	2.43
-0.459	1.83			-1.29	0.0589			-0.753	2.65
-0.453	0.778			-1.56	7			-1.04	2.73
-1.09	0.83			-0.34	0.74			-4.31	0.762
-0.459	0.666			-2.41	0.302			-0.915	1.1
-1.89	2.05			-1.25	2.7			-1.4	1.96
-0.608	0.427			-1.41	0.503			-0.0886	1.86
-1.66	1.02			-0.436	0.363			-2.58	2
-2.41	1.23			-0.138	0.778			-0.737	1.22
-2.67	6.09			-1.54	0.5			-0.447	1.52
-1.59	4.44			-0.678	0.91			-1.28	3.58
-1.75	3.8			-1.66	3.38			-1.51	0.621
-0.425	4.81			-0.649	1.57			-1.05	0.302
-1.7	1.64			-1.23	0.611			-1.24	2.42
-0.493	0.0861			-1.01	2.12			-1.16	2.69
-0.528	2.76			-2.16	3.34			-1.5	1.83
-0.695	1.45			-3.45	1.22			-0.609	0.872
-2.11	2.93			-0.231	1.22			-0.3	0.0406
-1.32	0.0489			-1.72	2.57			-1.22	2.73
-0.146	0.322			-1.32	1.93			-0.161	2.99
-1.49	3.78			-1.37	2.95			-1.81	0.441
-0.455	0.3			-0.0146	1.25			-1.29	3.32
-1.33	0.644			-0.25	2.33			-0.812	2.29
-0.363	2.58			-2.49	0.464			-0.459	0.0111
-1.23	0.339			-0.931	0.241			-2.04	0.392
-0.567	3.81			-2.14	2.09			-1.53	3.86
-0.585	1.04			-0.126	1.23			-2.13	0.546
-2.1	0.469			-0.146	0.585			-1.48	1.87
-0.692	1.75			-0.936	0.49			-3.29	7.33
-2.79	0.637			-0.0304	0.337			-0.0501	2.32
-1.16	1.36			-0.0387	0.0614			-2.25	1.19
-3.38	3.43			-0.152	2.4			-1.88	0.617
-0.295	2.81			-0.817	0.515			-0.118	2.44
-2.12	1.79			-0.993	0.222			-0.446	0.788
-1.43	0.0196			-0.766	0.644			-0.575	4.11
-1.95	3.81			-2.51	1.04			-1.93	1.5
-0.642	1.33			-0.199	0.0909			-0.556	2.28
-1.54	2			-0.367	3.35			-2.12	1
-0.25	0.766			-0.591	3.1			-0.908	2.4
-0.396	4.86			-0.778	2.88			-0.0911	0.796
-0.248	0.798			-0.5	2.78			-0.896	0.334
-1.25	0.0473			-1.27	0.481			-1.84	0.129
-0.914	4.64			-0.393	0.62			-0.485	1.58
-1.58	3.13			-1.98	3.78			-1.2	0.121
-1.73	0.417			-1.99	0.227			-0.757	3.14
-0.89	2.22			-1.29	2.64			-0.473	0.852
-1.37	2.07			-1.12	1.11			-0.395	0.526
-0.0324	0.913			-1.4	1.96			-2.19	0.737
-8.26	2.17			-0.596	1.43			-2.78	1.49
-1.46	2.75			-0.248	0.888			-0.619	0.394
-0.773	1.87			-0.612	1.51			-2.06	0.152
-1.37	0.737			-1.7	2.32			-1	0.987
-1.49	0.961			-0.241	3.58			-0.557	0.263
-0.663	3.01			-1.67	0.949			-1.36	2.21
-2.1	2.31			-1.11	3.03			-1.47	1.06
-2.33	3.49			-0.246	1.58			-2.71	6.59
-0.16	2.17			-1.98	0.389			-2.07	1.68
-0.707	4.1			-1.58	0.803			-1	2.94
-0.225	1.34			-0.499	0.623			-1.04	1.51
-1.83	7.17			-2.29	0.429			-1.8	2.36
-1.25	2.45			-0.665	0.596			-3.43	1.37
-4.31	4.86			-0.959	2.81			-1.49	0.363
-0.63	2.22			-0.794	1.85			-0.415	0.534
-1.25	3.51			-1.42	0.26			-0.751	1.42
-0.198	0.322			-0.125	0.958			-1.06	1.84
-2.38	3.64			-1.3	0.759			-1.51	1.11
-2.05	2.87			-0.434	0.0641			-1.45	2.25
-0.132	1.81			-0.112	0.885			-3	1.32
-0.928	5.17			-0.7	0.575			-1.15	0.848
-0.798	3.7			-0.201	3.63			-0.922	1.39
-1.35	1.91			-1.24	2.29			-2.96	0.705
-1.83	3			-0.422	2.38			-0.773	5.35
-0.761	3.06			-2.27	0.0544			-2.02	0.189
-1.41	1.55			-3.74	1.79			-2.63	0.841
-1.72	1.63			-0.439	1.58			-0.222	0.459
-1.7	1.85			-0.415	0.489			-1.2	0.134
-0.531	3.17			-1.98	0.19			-0.855	6.75
-0.272	1.12			-4.32	0.629			-0.234	0.433
-2.19	0.474			-1.26	0.0754			-0.647	0.879
-1.04	3.4			-3.94	4.25			-1.8	3.07
-1.36	0.72			-1.41	1.57			-2.39	0.29
-3.65	1.81			-0.547	1.3			-1.75	2.8
-1.21	1.87			-1.45	1.88			-0.305	1.52
-0.445	1.75			-0.193	0.115			-1.04	1.53
-0.872	0.692			-1.74	0.438			-0.74	0.755
-1.39	3.06			-0.152	2.92			-0.547	0.71
-1.81	0.297			-1.56	0.631			-1.88	2.23
-2.22	1.12			-1.78	2.09			-1.35	0.515
-2.89	0.464			-1.7	2.07			-0.616	0.152
-0.276	1.58			-0.407	0.585			-1.76	1.39
-1.56	4.62			-0.153	0.99			-1.21	0.341
-0.432	2.14			-1.66	0.509			-1.12	0.628
-0.138	0.547			-4.03	1.47			-1.29	1.69
-1.81	2.32			-1.16	4.71			-0.447	0.153
-1.51	1.1			-0.515	5.36			-2.81	2.32
-1.48	1.58			-0.596	0.848			-0.341	2.08
-0.287	4.67			-2.77	0.308			-4.84	0.498
-3.17	3.56			-3.55	2.25			-1.68	6.67
-0.874	0.495			-1.2	0.932			-0.612	1.58
-1.23	1.9			-1.02	0.143			-2.45	3.27
-0.879	3.43			-1.58	1.25			-0.401	0.344
-2.34	2.32			-2.29	2.58			-1.04	2.1
-2.22	2.32			-0.101	1.66			-0.782	0.577
-3.05	3.37			-0.512	2.15			-0.952	0.893
-1.11	9.38			-1.87	4.13			-2	3.46
-0.111	3.32			-0.263	1.32			-2.13	0.284
-1.25	0.97			-0.71	3.16			-2.24	0.239
-3.23	1.77			-2.28	2.62			-3.08	2.07
-1.18	2.37			-1.32	0.33			-1.75	2.04
-0.138	1.61			-2.57	1.67			-0.288	1.72
-1.64	2.86			-0.211	0.637			-1.49	0.758
-0.743	0.263			-0.705	0.453			-0.506	0.0105
-1.47	1.6			-3.25	4.67			-1.96	2.1
-3.64	0.154			-1.09	0.556			-0.982	2.33
-0.159	1.99			-1.26	1.42			-0.649	2.3
-2.75	2.95			-1.4	0.515			-1.4	0.911
-2.89	0.967			-1.35	1.94			-3.32	1.1
-2.28	1.06			-3.7	0.147			-2.05	1.37
-2.07	6.12			-2.4	0.17			-1.78	1.2
-1.92	0.774			-0.541	1.19			-0.724	0.773
-1.14	0.644			-1.19	0.653			-0.347	2.98
-1.45	1.81			-0.733	3.97			-1.65	0.44
-1.31	7.09			-1.26	2.02			-0.621	1.09
-2.49	2.03			-1.1	2.13			-3.09	1.44
-0.415	2.06			-0.274	2.42			-1.67	0.862
-0.793	0.788			-0.569	0.759			-0.115	0.206
-4.16	0.83			-0.411	0.743			-1.43	2.04
-0.581	5.43			-1.13	0.222			-1.79	0.948
-2.86	1.12			-1.83	1.4			-0.88	1.44
	0.398			-1.61	4.04			-0.622	2.4
	4.17			-0.264	0.893			-1.85	1.88
	2.81			-0.25	0.296			-1.89	1.46
	1.78			-1	0.728			-0.0531	1.26
	2.57			-2.21	1.01			-0.694	1.29
	0.4			-3.6	4.28			-1.56	0.712
	2.38			-2	0.356			-1.14	2.04
	0.996			-0.632	1.79			-0.457	1.74
	3.84			-1.46	0.854			-0.588	0.331
	1.19			-2.76	0.619			-1.11	1.83
	0.71			-1.06	0.208			-1.03	3.99
	2.32			-1.62	2.81			-0.918	4.4
	0.778			-1.09	2.58			-0.32	2.46
	4.39			-2.49	1			-0.807	2.53
	3.52			-0.0226	2.69			-0.212	4.06
	0.322			-0.0916	2.08			-1.68	5.17
	1.62			-3.25	1.49			-1.29	1.36
	5.49			-1.95	1.44			-0.585	0.187
	0.193			-0.889	1.8			-0.83	0.484
	0.722			-0.897	1.61			-0.927	1.98
	0.737			-1.09	0.222			-1.79	0.17
	3.4			-4.26	2.22			-0.98	1.43
	2.45			-2.02	0.0367			-0.47	0.0353
	0.373			-0.926	6.13			-0.757	1.38
	1.49			-2.22	1.41			-0.17	2.72
	1.53			-2.14	0.737			-0.59	1.7
	0.896			-2.46	2.84			-0.489	1.53
	1.11			-1.53	1.94			-0.696	0.485
	0.239			-0.354	1.95			-2.75	0.84
	2.14			-0.883	6.24			-1.7	2.95
	2.54			-1.05	5.47			-0.295	1.42
	0.818			-2.61	0.222			-1.35	1.7
	0.585			-1.1	5.73			-2.38	4.09
	2.08			-0.771	1.38			-2.27	1.46
	0.807			-1.32	0.812			-1.51	2.66
	2.59			-0.623	0.938			-0.2	1.58
	0.252			-0.584	1.08			-0.692	2.17
	0.415			-0.566	0.126			-0.078	0.737
	2.61			-1.76	2.11			-0.467	3.01
	0.663			-2.68	0.783			-0.539	1.05
	1.32			-0.528	2.47			-2.12	0.263
	0.382			-0.682	1.05			-0.368	0.547
	0.0962			-1.89	0.22			-0.807	1.94
	1.35			-0.531	0.907			-1.22	3.39
	0.322			-0.322	1.06			-0.716	2.09
	1.46			-2.43	1			-0.158	1.14
	0.905			-0.837	0.444			-1.59	0.314
	1.93			-0.0566	4.89			-0.244	0.577
	1.54			-0.216	1.63			-1.13	2.81
	4.64			-0.356	1.77			-1.08	1.9
	2.6			-0.422	0.737			-0.607	4.3
	2.32			-0.5	1.93			-2.81	1.47
	2.43			-3.71	1.16			-1.02	2.22
	2.68			-2.05	2.68			-1.98	0.743
	3.41			-1.27	1.75			-2.75	0.807
	1.36			-1.71	2.34			-1.8	6.73
	0.38			-0.937	2.41			-0.506	0.327
	1.24			-1.41	1.74			-2.48	2.29
	0.613			-1.91	3.52			-0.697	1.84
	0.0875			-0.387	0.694			-2.25	3.17
	4.51			-1.09	1.81			-0.354	0.244
	2.57			-0.964	0.7			-2.13	0.496
	0.692			-1.04	0.891			-2.3	0.152
	1.32			-0.695	4.17			-1.39	3.28
	3.92			-1.39	4.15			-1	2.32
	3.13			-0.495	0.771			-0.939	1.37
	2.81			-0.455	1			-0.965	1
	2.35			-1.31	0.133			-0.87	2.17
	1.5			-1.23	1.67			-1.58	2.66
	0.126			-0.972	0.986			-2.31	1.81
	4.46			-1.49	2.87			-2.06	1.2
	0.746			-0.295	3.72			-0.253	1.46
	1.89			-0.331	1			-3.29	1.17
	1.7			-2.96	0.113			-0.918	2.22
	1.14			-0.868	3.66			-1.79	0.308
	2.19			-0.822	1.53			-0.569	3.16
	0.263			-2.67	4.4			-1.48	3.46
	0.0395			-5.89	0.157			-0.644	2.58
	1.39			-1.27	3.58			-1.66	2.64
	0.152			-0.111	0.263			-0.737	2.6
	1.68			-4.17	1.72			-0.243	0.319
	0.611			-2.65	1.66			-0.856	1.62
	0.6			-0.164	1.8			-1.03	0.751
	0.0177			-1.08	1.07			-0.716	0.73
	2.46			-1.66	0.585			-2.25	1.06
	1.72			-1.48	1.17			-0.424	2.81
	1.04			-1.5	2.38			-0.585	1.73
	1.32			-4.86	4.39			-0.231	1.51
	4.15			-0.392	1.3			-0.249	1.86
	3.81			-0.807	1.53			-0.374	1
	3.58			-0.425	2.52			-0.418	1.58
	2.78			-2.62	0.0633			-0.899	3.88
	3.08			-0.493	2.58			-0.197	0.0702
	0.856			-1.95	1.1			-0.0875	0.802
	1.52			-0.34	1			-1.7	1.96
	3.13			-0.0454	1.01			-1.91	2.63
	4.49			-0.198	3.39			-2.77	2.3
	0.133			-0.0449	1.01			-0.438	0.315
	2.55			-0.403	1.23			-2.49	1.01
	1.12			-0.424	1.77			-0.126	1.81
	5.43			-1.39	0.613			-3.62	0.467
	2.74			-1.89	3.32			-0.0671	4.6
	5.33			-2.15	1.8			-1.13	0.397
	3.85			-0.136	2.43			-0.87	1.48
	2.32			-1.34	0.848			-0.218	2.63
	1.03			-3.8	0.303			-1.89	2.62
	1.52			-4.17	0.918			-0.576	0.2
	2.91			-0.284	2.22			-0.796	2.95
	3.04			-1.11	2.08			-1.46	0.211
	2.71			-3.18	1.18			-2.3	1.19
	5.72			-2.09	0.985			-1.78	1.59
	1.06			-1.57	4.75			-2.26	2.94
	3.09			-0.15	3.43			-3.46	0.0849
	1.66			-0.531	0.575			-0.521	4.05
	2.02			-0.157	1.35			-0.585	2
	1.52			-0.167	1.71			-4.58	1.26
	3.24			-2.1	2.22			-0.149	1.25
	0.168			-1.33	0.515			-0.553	0.247
	0.556			-0.239	2			-1.47	3.1
	1			-2.55	1.7			-0.942	3.88
	3.66			-0.906	1.97			-1.5	0.642
	1.76			-2.27	3.64			-0.58	3.89
	0.646			-1.2	0.856			-0.484	2.6
	1.12			-1.73	0.095			-2.09	2.52
	3.05			-0.273	2.5			-0.579	1.58
	2.78			-0.0801	1.4			-0.14	0.354
	2.81			-1.97	1.58			-2.06	1.72
	1.46			-0.832	2.02			-0.405	0.968
	2.81			-1.36	0.748			-0.294	1.94
	1.7			-0.768	1.51			-0.395	1.36
	1.09			-0.982	1.9			-4.13	2.03
	1.25			-1.41	1.25			-2.56	4.36
	1.29			-1.08	0.146			-0.143	1.1
	2.96			-1.17	1.35			-2.87	1.81
	2.32			-1.39	0.415			-1.27	3.72
	2.25			-1.61	1.71			-0.313	2.05
	1.16			-2.67	2.25			-1.62	0.918
	2.86			-1.55	0.0383			-0.111	0.95
	0.68			-1.54	1.03			-0.79	3.11
	2.94			-0.204	1.12			-0.497	4.39
	0.131			-1	1.2			-0.546	1.05
	3.28			-2.29	1.79			-0.209	2.01
	7.2			-0.27	1.32			-1.24	0.135
	2.28			-0.923	2.01			-0.782	1.99
	0.745			-0.206	2			-0.421	3.49
	2.94			-1.91	1.4			-0.766	0.663
	1			-0.674	0.368			-0.0252	0.531
	0.821			-0.263	5.81			-1.09	2.81
	1.5			-0.788	3.4			-2.93	3.25
	4.58			-2.39	0.631			-0.567	1.1
	3.44			-4.3	0.589			-0.524	1.23
	7			-1.47	4			-1.1	1.45
	1.35			-1.63	1.95			-2.14	6.14
	1.37			-0.147	1.33			-1.44	3.05
	1.22			-0.0902	0.313			-0.979	6.76
	2.57			-0.476	2.32			-0.249	1.54
	4.09			-1.12	2.79			-1.76	0.2
	2.55			-5.28	4.73			-0.518	1.25
	1.91			-0.633	1.34			-0.674	1.72
	3.17			-0.779	0.152			-2.29	0.836
	0.804			-1.79	4.21			-0.37	1.07
	3			-0.623	2.09			-1.83	1.15
	2.03			-0.112	1.52			-0.762	1.25
	1.17			-2	0.798			-0.0568	2.81
	2.32			-0.0931	1.54			-3.16	1.5
	1			-1.54	2.47			-1.07	6.08
	1.69			-1.65	0.905			-1.37	1.74
	2.08			-0.575	5.83			-0.499	1.58
	5.43			-0.397	2.78			-1.69	0.267
	2.54			-1.7	0.407			-0.867	0.0494
	0.62			-1.33	4.17			-0.341	0.0525
	1.15			-0.229	2.26			-0.553	0.273
	0.322			-0.328	0.541			-2.9	2.06
	2.12			-1.88	4.99			-3.55	0.194
	1.81			-0.0656	1.72			-1.05	0.147
	1.27			-5.75	1.2			-1.24	1.3
	0.87			-1.25	1.4			-1.14	0.652
	1			-0.441	3.2			-0.15	0.7
	1			-1.21	1.91			-1.41	1.93
	0.585			-0.168	1.96			-0.868	1.48
	5.85			-2.55	0.118			-1.49	3.44
	3.7			-2.4	2.32			-0.36	0.0697
	2.47			-0.0155	3.26			-3.56	0.114
	4.37			-0.914	3.14			-3.64	1.48
	4.25			-1.53	1.51			-2.09	2.12
	0.55			-2.32	2.75			-0.274	9.39
	1.97			-1.03	1.42			-1.7	0.694
	0.805			-3.98	1.2			-0.282	2.18
	4.93			-1.09	0.117			-1.28	0.694
	0.347			-0.966	1.57			-1.19	2.43
	0.266			-1.05	2.31			-0.35	2.03
	1.72			-3.54	2.63			-2.12	1.3
	2.35			-1.44	1.96			-1.12	0.0186
	2.02			-0.085	3.97			-0.397	1.77
	2.52			-2.38	0.495			-3.13	1.78
	1.5			-0.753	0.168			-0.159	0.441
	1.24			-1.63	0.0189			-3.94	2.52
	3.14			-0.369	1.24			-0.165	0.00322
	0.68			-0.92	0.9			-0.0859	2.55
	2.79			-1.43	0.255			-0.379	4.39
	0.0965			-0.469	2.3			-2.87	0.887
	0.585			-1.03	1.54			-2.1	1.11
	1.53			-1.12	0.234			-1.61	0.577
	1.17			-0.276	1.82			-1.16	1.14
	1.81			-0.367	0.527			-2.73	0.205
	1.53			-0.489	3.64			-1.81	4.86
	0.399			-2.97	2.7			-1.43	2.56
	2.64			-0.585	4.08			-1.88	2.06
	2.48			-2.26	5.44			-0.126	0.0995
	3.39			-0.157	0.385			-0.00354	2.62
	1.52			-1.76	0.476			-1.59	3.29
	3.58			-0.952	2.72			-1.78	1.62
	3			-1.94	3.91			-2.8	0.905
	4.92			-1.6	0.335			-1.21	2.35
	0.61			-0.98	0.692			-0.76	1.23
	1.03			-3.57	1.27			-1.02	0.127
	1			-1.3	2.07			-0.979	1.59
	0.242			-0.00237	2.27			-1.65	3.82
	0.0661			-2.26	2.41			-0.503	2.58
	2.62			-0.637	3.12			-3.31	1.71
	0.0506			-0.273	5.61			-0.28	0.25
	0.652			-0.672	3.15			-0.172	1.18
	0.874			-0.438	0.563			-0.286	1.75
	1.32			-0.526	1.3			-0.357	1.58
	0.556			-1.19	0.0356			-5.23	5.2
	2.38			-0.253	0.874			-0.0324	0.509
	1.73			-0.999	2.29			-0.0902	0.0473
	0.171			-1.51	3.49			-2.04	1.42
	1.05			-0.744	2.34			-0.783	3.02
	0.469			-0.987	2.47			-0.667	3.36
	1.17			-0.0106	0.134			-1.29	0.693
	1.09			-1.82	0.794			-0.678	1.86
	1.35			-1.58	3.61			-0.547	0.807
	0.0291			-0.58	0.257			-4.94	1.32
	1			-0.0651	1.31			-0.903	0.385
	0.475			-3	0.372			-0.287	1.42
	2.5			-1.04	1.32			-2.63	0.784
	3.57			-1.64	0.0931			-0.659	1.73
	5.61			-1.02	3.49			-0.378	2.85
	1.23			-0.078	3.12			-1.16	1.11
	1.14			-0.941	0.496			-1.25	2.75
	1.45			-0.415	0.745			-0.89	2.25
	2.02			-1.13	2.72			-0.0704	0.737
	0.836			-2.67	2.38			-0.683	1
	2.26			-2.35	1.47			-0.585	3
	1.74			-2.62	2.61			-1.54	0.202
	0.365			-0.277	3.54			-2.05	4.55
	3.54			-1.97	2.73			-0.835	0.966
	1.56			-1.5	1.2			-0.752	0.326
	0.737			-0.463	4			-0.235	0.4
	2.32			-0.95	2.31			-1.94	4.17
	0.628			-2.93	3.32			-1.19	1.81
	2.27			-0.973	2.32			-0.0639	2.13
	5.01			-2.04	2.09			-1.33	0.465
	0.943			-0.152	2.23			-0.842	4.51
	6.24			-1.73	0.115			-0.936	1.54
	5.81			-3.76	2.53			-0.348	2.29
	0.234			-2.51	3.23			-0.744	2.75
	2.7			-1.05	2.38			-3.58	1.2
	2.26			-0.71	0.33			-1.68	0.968
	2.49			-0.684	0.562			-2.77	5.81
	2.32			-0.29	3.06			-0.322	1.17
	1.47			-1.82	2.05			-0.436	1.64
	2.58			-0.242	0.178			-0.379	2.66
	1.32			-1.02	2.05			-0.63	2.7
	0.074			-1.5	0.669			-0.197	0.652
	2.57			-0.746	0.583			-0.826	2.43
	2.86			-0.695	3.91			-3.51	2.78
	2.64			-1.52	0.0627			-0.498	5.04
	1.26			-2.91	0.248			-1.05	1.19
	2.24			-2.56	1.96			-0.0714	1.34
	3.5			-0.16	4.13			-0.163	3.27
	1.81			-2.91	1.26			-0.65	1.72
	1.91			-1.71	0.192			-1.24	0.896
	1.14			-0.892	1.58			-1.66	1.14
	2.04			-0.322	4.29			-1.22	0.395
	1.21			-0.25	1.13			-0.992	6.15
	1.64			-1.18	1.91			-0.585	0.0661
	1.29			-0.807	2.89			-1.98	3.32
	5.85			-0.671	1.09			-1.56	5.73
	4.32			-2.3	0.17			-1.79	0.449
	3.69			-0.447	1.08			-2.46	1.83
	0.921			-0.163	0.374			-2.17	1.58
	1.81			-0.0783	1.61			-1.51	1.06
	2.49			-4.47	2.86			-0.0406	0.0847
	1.58			-0.969	2.53			-4.91	1.84
	1.42			-2.72	0.00294			-0.531	0.734
	0.554			-0.115	1.04			-0.25	2.87
	1.1			-1.41	2.7			-2.76	2.46
	1			-1.44	1.58			-0.914	2.3
	3.77			-0.258	0.662			-1.37	0.433
	3.29			-0.234	1.8			-1.21	3.58
	2.81			-2.1	0.129			-1.07	0.966
	1.42			-1.87	4.32			-1.44	1.22
	0.855			-0.652	5.29			-0.595	1.94
	1.2			-0.528	3.48			-1.63	2.58
	4.89			-0.396	0.396			-2.28	1.47
	1.35			-0.0939	2.07			-0.435	0.585
	1.67			-0.634	1.16			-1.74	0.109
	1.76			-0.431	2.58			-0.206	0.17
	1.14			-0.102	3.06			-1.82	2.86
	1.19			-1.23	2.1			-4.05	0.64
	1.36			-2.44	0.372			-2.14	0.716
	2.18			-0.522	2.06			-0.16	1.44
	1.12			-0.0928	3.54			-0.411	1.38
	1.52			-5.2	0.602			-0.254	2.4
	0.17			-2.29	1			-0.443	3.32
	0.352			-1.02	0.969			-0.782	2
	2.94			-0.994	0.776			-1.13	0.633
	4.49			-1.08	0.469			-0.91	2.65
	0.149			-1.74	1.18			-2.19	2.11
	0.843			-1	1.19			-1.11	2.26
	0.0973			-0.744	1.81			-0.752	4.09
	5.75			-2.56	0.958			-1.36	1.72
	1.65			-0.0304	2.15			-2.16	5.41
	3.75			-1.33	1.11			-0.939	2.95
	4.52			-0.664	0.326			-1.5	2
	1.83			-0.792	2.58			-0.675	1.08
	2.38			-1.27	2.45			-1.27	0.348
	0.379			-1.21	1.91			-1.78	0.621
	2.17			-3.55	0.635			-0.783	4.84
	2.58			-0.123	2.55			-2.37	1.39
	6.85			-1.53	0.393			-0.254	0.819
	1.52			-1.5	1.38			-1.66	1.51
	6.67			-1	0.14			-2.5	0.17
	4.46			-0.401	1.49			-2.85	1.11
	0.18			-0.637	0.221			-0.928	1.26
	0.0589			-0.9	0.396			-2.74	1.58
	2.98			-1.31	2.26			-2.08	0.304
	2.54			-0.277	3.38			-0.667	0.322
	1.58			-2.34	0.588			-0.724	1.95
	0.874			-3.11	1.35			-0.838	3
	0.531			-1.77	4.09			-0.0459	2.53
	1.17			-1.99	2.78			-1.09	0.163
	5.09			-0.061	2.73			-0.193	3.49
	0.959			-1.58	0.113			-2.21	0.8
	1.3			-0.132	0.933			-1.91	0.485
	1.32			-0.974	1.24			-1.17	1.19
	4.68			-1.39	0.854			-0.155	4.09
	0.302			-1.85	3.36			-1.09	0.0116
	0.243			-0.529	1.87			-0.724	0.68
	1.87			-5.1	3.67			-1.03	0.962
	2			-0.491	3.41			-1.35	0.652
	2.73			-3.54	1.94			-3.09	0.62
	2.86			-2.06	1.81			-4.17	0.138
	1			-0.692	0.755			-0.585	5.25
	1.14			-0.206	0.559			-0.0875	3.29
	0.00158			-0.337	1.27			-0.778	1.08
	1.63			-0.71	5.67			-0.485	4.25
	2.2			-0.541	1			-1.13	1.27
	2			-0.112	5.86			-0.166	1.75
	0.341			-2.03	3.55			-0.967	0.638
	3.16			-0.976	0.652			-0.117	0.82
	1.72			-2.05	0.272			-2.14	0.444
	4.86			-2.67	3			-0.668	1.91
	1.68			-0.202	1.65			-2.47	1.14
	1.46			-0.934	1.24			-1.22	0.0643
	0.755			-0.344	0.502			-0.579	0.347
	0.778			-0.585	4.52			-0.149	1.58
	0.367			-2.58	0.472			-0.833	2
	1.62			-1.49	0.559			-1.09	0.419
	0.0179			-1.21	0.17			-0.532	1.03
	0.386			-0.091	4			-0.17	3.43
	3.15			-0.721	1.5			-2.11	4.29
	0.848			-1.49	2.98			-1.94	2.76
	1.82			-2.17	0.83			-2.39	1.05
	1.24			-1.06	1.55			-1.25	2.63
	0.926			-0.958	0.957			-2.79	0.812
	2.23			-1.08	0.819			-0.191	0.134
	1.15			-0.474	1.08			-1.87	0.206
	1.42			-0.223	0.788			-0.679	1.44
	3.46			-0.308	1.18			-2.5	3.7
	2.09			-2.63	1.34			-1.28	0.585
	1.89			-0.351	2.9			-1.42	4.86
	2.76			-0.109	1			-4.7	2.44
	0.69			-1.48	0.644			-0.594	1.48
	0.34			-2.68	1.32			-3.18	0.818
	0.737			-0.701	1.36			-0.186	1.93
	2.57			-1.3	3.5			-2.94	12.6
	1.56			-2.05	1.44			-0.637	1.83
	2.42			-2.81	0.293			-2.35	3.72
	2.17			-2	2.24			-0.608	4.52
	2.91			-0.234	2.18			-1.15	0.229
	0.986			-1.49	0.794			-1.74	1.91
				-0.104	0.452			-0.12	1
				-0.678	1.36			-1.25	2.13
				-0.133	3.02			-2.32	0.632
				-2.71	2.76			-0.947	1.22
				-2.56	0.121			-1.29	0.425
				-0.613	1.34			-1.09	1.27
				-1.24	2.54			-1.99	0.885
				-2.56	2.27			-0.428	0.644
				-3.25	0.745			-3.58	4
				-1.68	1.96			-1.66	3.52
				-0.531	0.734			-1.5	0.646
				-2.08	3.07			-0.935	1.06
				-0.0973	3.72			-2.36	2.78
				-1.38	0.659			-0.415	4.19
				-1.51	2.5			-0.951	0.0294
				-0.926	1.19			-0.395	1.06
				-1.89	1.04			-0.969	1.49
				-0.312	3.17			-0.921	0.678
				-1.2	3.6			-1.68	0.759
				-2.14	0.831			-2.84	2.17
				-1.65	6.79			-0.435	0.441
				-1.21	2.78			-3.05	2.09
				-1	1.45			-2.04	0.716
				-1.58	2.32			-2.48	2.81
				-0.707	0.531			-1.81	1.28
				-4.23	0.755			-0.861	1.14
				-0.355	0.354			-0.407	2.66
				-2.25	0.28			-0.848	1.74
				-1.65	2.94			-1.03	0.628
				-1.64	1.91			-1.23	2.5
				-1.52	1.22			-1.53	3.74
				-0.729	1.67			-0.864	1.28
				-2.84	2.58			-0.514	3.76
				-2.97	0.405			-0.713	2.26
				-1.17	0.849			-1.42	1.71
				-0.746	1.07			-1.12	1.45
				-0.57	4.2			-3.41	7.99
				-4.39	4.21			-0.551	2.96
				-1.12	1.64			-1.87	2.32
				-1.77	2.36			-1.02	7.34
				-0.46	2.61			-0.113	0.975
				-0.698	1.75			-0.778	0.0879
				-1.07	0.884			-2	3.04
				-0.15	1.98			-1.6	0.994
				-1.15	1.09			-2.32	0.288
				-1.12	1.62			-0.531	0.164
				-1.36	4.46			-1.45	1.59
				-1.54	2.64			-0.624	4.52
				-0.289	0.652			-0.736	5.27
				-0.592	0.222			-0.296	3.32
				-1.05	5.16			-0.362	2.73
				-0.387	2.18			-1.15	0.431
				-2.14	3.64			-0.401	3.03
				-0.569	0.503			-5.38	0.0543
				-1.79	1.55			-0.336	0.4
				-0.857	2.65			-1.45	0.755
				-0.386	2.95			-0.591	0.803
				-2.33	0.893			-1.21	1.1
				-0.363	0.706			-2	0.683
				-0.419	1.3			-0.588	0.452
				-0.964	0.215			-2.62	0.794
				-1.12	2.51			-1.27	1.85
				-0.907	2.07			-0.853	0.237
				-0.322	2.06			-2.08	1.75
				-0.441	2.09			-1.93	3.86
				-1	1.43			-1.45	1.01
				-0.224	1.22			-3.33	0.232
				-2.32	0.108			-0.126	2.91
				-1.44	1.03			-2.22	1.66
				-0.447	3.22			-2.58	0.344
				-0.782	1.22			-0.385	1.51
				-0.0531	1.87			-0.613	1.07
				-0.299	2.61			-2.13	1.56
				-3.77	1.78			-0.956	1.12
				-1.25	0.162			-1.12	2.54
				-0.884	0.412			-1	1.35
				-0.534	2.15			-0.166	3.01
				-4.32	1.25			-1	3.05
				-0.0995	1.22			-3.2	1.44
				-0.918	1.15			-1.56	0.907
				-0.706	0.795			-0.526	1.69
				-0.269	0.339			-0.984	0.717
				-0.575	1.42			-0.628	0.126
				-1.3	0.351			-2.59	0.169
				-1.1	0.41			-2.58	1.03
				-2.05	4.58			-0.78	5.14
				-0.107	2.7			-0.693	2.03
				-0.231	3.39			-0.907	1.27
				-1.6	0.882			-2.04	1.77
				-0.241	2.6			-2.49	0.738
				-0.876	2.96			-1.29	1.9
				-1.13	4.37			-0.0268	0.496
				-2.44	1.38			-1.81	0.402
				-1.05	2.33			-3.32	1.97
				-4.55	3.23			-3.15	1.66
				-0.453	2.73			-1.58	0.859
				-1.62	1.49			-0.933	2.5
				-2.27	0.322			-0.907	1.74
				-0.211	5.64			-1.54	2.29
				-0.71	1.13			-2.96	0.812
				-0.455	1.66			-3.34	4.35
				-2.39	4.03			-0.787	2.94
				-0.138	0.0198			-2.27	0.69
				-1	3			-0.0186	4.61
				-1.45	0.526			-0.256	1.31
				-0.576	0.6			-2.33	1.65
				-1.33	1.14			-1.23	1.94
				-0.778	1.84			-1	3.13
				-2.25	0.176			-1.12	0.263
				-1.49	0.469			-2.07	1.42
				-0.0294	0.821			-1.71	0.569
				-0.218	3.29			-0.231	0.153
				-0.387	0.526			-0.231	1.7
				-0.643	0.161			-0.71	0.944
				-2.01	6.04			-1.19	2.17
				-0.222	1.11			-1.58	0.781
				-0.499	4.62			-1.39	0.248
				-1.29	0.145			-2.53	0.7
				-2.04	0.134			-0.669	2.45
				-1.06	0.251			-0.78	3.25
				-0.229	0.807			-1.87	7.68
				-0.0566	2.22			-1.88	0.585
				-1.15	2.32			-0.687	1.77
				-0.541	1.86			-1.68	1.05
				-2.67	0.358			-0.491	0.768
				-0.606	3.06			-0.853	0.455
				-0.518	1.33			-2.08	2.54
				-2.88	2.67			-1.78	0.469
				-3.13	0.806			-0.716	0.777
				-2.77	2.61			-4.27	0.599
				-0.241	0.358			-2.33	0.126
				-3.03	0.772			-0.907	1.32
				-0.384	2.22			-0.298	2.43
				-0.107	3.92			-1.06	3.26
				-1.52	0.434			-2.45	1.55
				-3.42	0.413			-5.23	0.61
				-1.29	0.761			-0.433	1.83
				-0.459	1.25			-0.379	0.625
				-0.626	2.1			-0.371	2.21
				-0.927	0.352			-1.41	4.08
				-3.72	0.585			-0.263	1.86
				-0.764	3.7			-0.138	4.75
				-2.25	4.1			-1.71	6.75
				-1.53	0.103			-0.495	1.38
				-1.72	0.801			-1.49	1.74
				-1.32	0.767			-0.0406	5.13
				-0.585	1.98			-1.98	4.08
				-0.841	1.71			-0.0541	1.85
				-1.48	3.1			-0.0131	1.86
				-0.382	0.582			-2.8	2.35
				-1.72	1.75			-0.987	3.46
				-0.626	1.57			-2.35	1.02
				-0.488	0.0299			-1.69	2.49
				-0.522	0.363			-0.632	3.05
				-1.29	1.46			-2.24	2.77
				-1.46	1.44			-0.514	1.49
				-3.61	2.06			-1.57	0.459
				-0.796	1.19			-1.28	1.28
				-2.25	2.58			-1.2	0.263
				-0.645	0.415			-1.41	1.58
				-1.58	1			-1.13	2.29
				-0.234	1.22			-2.11	3
				-2.09	0.859			-2.94	4.17
				-0.444	2.2			-1.89	3.19
				-0.67	4.7			-0.952	2.22
				-2.29	1.81			-1.4	1.38
				-1.54	0.872			-1.5	2.1
				-0.778	2.06			-0.097	5.83
				-0.485	2.26			-2.71	4.7
				-0.188	0.435			-2.05	6.27
				-1.72	0.423			-2.16	1.3
				-0.395	0.93			-1.79	1.28
				-1.37	4.44			-0.441	1.18
				-2.39	0.996			-0.0655	1.57
				-0.206	4.63			-1.09	1.49
				-1.19	0.841			-0.0121	2.87
				-2.37	0.528			-1.35	2.66
				-2.04	0.492			-0.872	0.373
				-0.975	1.46			-1.96	2.22
				-2.23	1.81			-0.401	1.39
				-0.261	6.08			-1.72	0.507
				-0.915	1.15			-0.0685	0.415
				-0.55	1.87			-4.39	0.315
				-1.3	0.729			-3.4	2.58
				-0.223	5.83			-2.04	1.29
				-0.17	2.72			-0.352	0.206
				-4.95	1.98			-2.27	0.25
				-0.518	3.75			-2.07	0.547
				-3.03	0.849			-2.08	0.524
				-0.514	0.715			-0.737	1.26
				-0.04	0.893			-2.22	2.38
				-1.73	1.58			-2.22	1.14
				-1.8	3.27			-0.792	1.87
				-3.5	0.778			-2.69	0.959
				-1.77	4.25			-0.663	3.55
				-2.72	0.429			-0.459	3.01
				-0.068	1.23			-1.14	1.11
				-1.85	1.05			-0.635	0.943
				-0.673	0.193			-0.157	0.0915
				-0.816	2.85			-4.09	1.94
				-2.21	6.02			-0.762	1.87
				-1.42	1.34			-0.3	1.49
				-1.41	1.25			-0.293	0.0431
				-2.38	0.9			-1.25	0.195
				-3.18	3.28			-1.99	2.55
				-1.48	0.693			-1.1	1.27
				-2.89	0.529			-1.29	0.0969
				-0.536	5.59			-3.02	0.84
				-2.2	0.908			-1.22	1.96
				-1.2	0.653			-2.55	0.825
				-1.68	3.3			-0.327	1.7
				-2.55	0.501			-5.09	2.33
				-2.72	3.7			-1.42	1.58
				-2.88	4.39			-0.613	0.438
				-0.37	2.58			-1.21	0.582
				-1.46	4.13			-2.45	0.939
				-0.585	4.85			-3.13	2.32
				-1.51	1.63			-1.34	2.61
				-0.603	2.91			-3.51	0.861
				-0.386	1			-0.886	2.09
				-2.17	1.41			-0.237	0.141
				-0.705	0.868			-1.38	4.46
				-0.93	2.81			-1.32	0.73
				-0.415	0.897			-1.86	6.02
				-2.39	1.61			-0.0825	2.14
				-1.22	2.73			-1.45	0.652
				-2.33	0.322			-1.24	0.918
				-1.4	2.52			-1.81	1.17
				-1.43	0.686			-0.0446	0.126
				-1.22	0.139			-2.24	3.18
				-0.373	2.13			-0.459	0.508
				-0.323	3.39			-1.74	1.66
				-1.52	2.2			-3.86	4.24
				-1.08	1.61			-1.03	0.593
				-0.263	0.0741			-0.544	0.479
				-1.06	1.91			-1.14	1.56
				-1.6	0.183			-3.97	0.704
				-1.32	1.34			-1.15	2.72
				-0.391	1.04			-1.32	2.03
				-1.44	5.55			-1.77	1
				-0.265	1.51			-1.63	0.119
				-0.425	1.58			-3.69	2.15
				-1.09	2.64			-1.67	0.263
				-0.426	1.93			-2.99	0.891
				-3.46	4.95			-1.25	0.263
				-0.145	1.81			-0.87	4.83
				-0.141	6.71			-1.99	0.609
				-2.24	4.1			-1.58	1.69
				-0.348	2.13			-0.59	0.455
				-0.433	0.485			-0.585	2.92
				-0.653	3.09			-2.39	1.25
				-2.41	0.899			-2.24	3.3
				-1.58	2.42			-0.665	0.533
				-2.45	2.43			-3.21	1.87
				-0.667	0.817			-0.345	0.405
				-1.67	3.64			-1.12	1.36
				-0.553	4.12			-1.05	1.89
				-0.263	1.31			-0.807	1.12
				-1.15	2.51			-0.485	1.53
				-1.58	0.837			-0.638	0.248
				-0.873	1.34			-1.72	3.63
				-0.807	0.927			-2.15	0.631
				-4.13	0.222			-0.17	3.83
				-2.51	3.81			-1.4	0.102
				-0.424	0.904			-0.374	1.05
				-1.65	3.52			-0.939	0.84
				-0.181	1.18			-0.592	1.56
				-1.95	4.23			-3.04	3.18
				-2.18	1.29			-0.57	0.522
				-0.705	0.556			-0.238	2.56
				-0.0276	1.45			-0.827	1.07
				-0.846	5.14			-1.78	0.449
				-0.332	3.63			-1.86	0.471
				-0.936	0.469			-1.39	3.79
				-0.162	2			-1.93	1.38
				-2.11	0.78			-0.848	0.0444
				-2.68	2.14			-0.559	1.12
				-1.17	2.78			-3.14	2.03
				-1.81	1.42			-1.56	0.437
				-1.01	1.45			-0.751	1.5
				-3.11	2.54			-2.21	1.85
				-0.601	1.49			-1.41	2.32
				-2.56	1.33			-0.718	0.677
				-1.42	1.37			-1.26	1.09
				-1.68	0.637			-0.441	1.31
				-1.62	0.83			-2	4.86
				-0.609	2.81			-1.91	1.49
				-0.585	0.496			-1.68	1.64
				-1.11	1.36			-0.416	1.05
				-0.585	2.46			-0.602	0.412
				-0.671	0.353			-0.805	1.53
				-0.941	3.62			-0.572	1.61
				-0.303	3.43			-0.126	2.62
				-0.222	0.785			-0.0875	2.26
				-2.03	5.17			-1.91	2.24
				-0.324	1.75			-1.86	3.5
				-1.76	1			-0.254	2.06
				-0.0949	1.92			-2.62	0.98
				-0.405	1.94			-0.637	2.39
				-0.618	0.628			-0.394	1.87
				-0.696	0.55			-1.69	0.503
				-0.722	3.16			-2.23	1.69
				-0.792	2.27			-1.93	1.35
				-1.61	0.466			-0.104	5.66
				-2	3.26			-0.244	2.47
				-1.62	0.00219			-1.01	0.531
				-0.0202	0.551			-2.99	2.21
				-1.21	0.805			-1.65	0.585
				-3.32	1.43			-1.28	0.147
				-0.759	4.81			-2.2	2.07
				-1.13	0.876			-1.27	1.98
				-4.25	1.57			-0.499	2.02
				-0.874	2.43			-0.904	0.0692
				-1.18	0.547			-0.72	0.351
				-2.69	1.72			-1.63	1.24
				-4.32	2.73			-1.47	2.63
				-1.56	0.0893			-2.18	4.36
				-2.94	5.36			-1.84	0.0173
				-1.07	1.18			-1.15	2.5
				-2.83	1.22			-1.12	3
				-0.822	0.765			-3.88	2.95
				-2.58	2.25			-4.17	5.39
				-2.66	0.386			-0.344	5.38
				-0.766	0.00761			-0.902	0.479
				-4.75	0.474			-1.41	4.73
				-0.56	3.72			-2.23	1.83
				-0.854	0.807			-1.29	0.459
				-0.0375	2.62			-0.718	1.36
				-0.585	0.788			-0.837	1.65
				-0.907	3.97			-0.94	0.722
				-1.74	0.524			-0.592	1.25
				-2.21	1.35			-0.138	0.186
				-0.748	1.18			-1.75	0.415
				-0.0103	4			-0.415	2.32
				-0.446	1.96			-1.74	2.65
				-3.82	3.3			-2.24	0.939
				-0.81	0.941			-0.941	2.41
				-0.876	1.36			-1.71	1.33
				-0.603	0.628			-1.14	0.0113
				-2.7	1.64			-1.34	2.73
				-1.69	1.66			-0.661	1.68
				-0.962	0.83			-2.67	0.138
				-2.31	1.26			-0.222	3.07
				-0.337	4.09			-3.07	1.67
				-1.66	4.73			-1.51	1.14
				-1.66	3.7			-0.427	1.13
				-0.949	0.773			-0.723	2.54
				-0.807	2.43			-0.219	1.07
				-0.823	2.7			-1.12	0.9
				-1.8	4.31			-2	1.03
				-2.26	1.3			-1.62	3.21
				-0.973	0.492			-0.151	0.613
				-0.456	1.79			-0.731	2.18
				-0.734	1.04			-3.17	2.94
				-0.535	3			-0.151	0.268
				-1.18	0.727			-0.211	3
				-0.614	2.63			-1.58	1.58
				-1.52	1.06			-0.553	0.223
				-1.43	2.47			-3.21	2
				-3.28	0.0638			-0.866	0.728
				-0.907	0.778			-0.536	0.469
				-0.266	1			-1.79	0.485
				-2	1.52			-3.63	1.44
				-0.348	0.495			-0.463	0.163
				-1.29	1.89			-3.75	1.67
				-0.0358	3.06			-2	1.32
				-0.313	1.33			-0.0566	3.93
				-1.03	0.907			-2.53	1.37
				-1.04	0.553			-4.32	0.078
				-0.737	2.72			-0.739	1.35
				-0.0438	1.46			-1.07	2.17
				-1.85	5.12			-4.39	3.96
				-0.0659	0.51			-1.11	2.35
				-1.14	1.54			-0.882	2.07
				-2.42	2.32			-3.66	0.869
				-2.19	4.64			-0.303	2.68
				-1.81	0.303			-1.54	1.24
				-0.0958	4.86			-0.0879	4.08
				-1.61	4.47			-1.88	0.0902
				-1.1	4.64			-0.0671	0.322
				-0.343	2.66			-1.59	5.39
				-2.53	1.08			-1.86	0.0314
				-1.06	1.87			-2.94	1.08
				-0.0527	1.12			-2.11	1.39
				-0.528	0.0875			-1	1
				-2.49	5.37			-1.13	3.63
				-0.356	3.6			-0.167	3.1
				-1.2	0.737			-1.2	2.36
				-1.41	3.33			-0.956	0.332
				-4.87	0.305			-1.33	2.21
				-1.26	0.238			-1.09	0.0525
				-0.867	2.73			-2.34	0.0931
				-1.21	2.85			-0.878	1.84
				-2.52	0.0791			-1	5.95
				-0.453	1.72			-2.11	0.521
				-0.948	1.22			-1.54	0.531
				-0.971	4.64			-2.47	0.29
				-0.427	0.835			-1.56	1
				-1.63	0.791			-1.34	0.209
				-0.458	1.53			-2.51	4.73
				-0.00795	2.58			-1.83	2.43
				-0.489	0.107			-2.09	2.3
				-0.86	0.442			-1.55	8.07
				-0.227	1.54			-1.33	1.23
				-1.69	1			-3.32	1.64
				-0.353	0.803			-0.117	2.49
				-4.28	0.699			-0.553	0.956
				-1.26	0.175			-0.326	1.3
				-2.58	0.224			-1.96	1.24
				-1	0.638			-1.67	1.47
				-0.239	3.46			-3.64	2.7
				-2.01	3.54			-0.108	1.96
				-0.328	2.13			-0.856	2.57
				-1.12	2.38			-0.628	1.03
				-0.926	0.631			-1.14	0.954
				-1.62	0.373			-0.00354	2.5
				-4.14	0.972			-4.75	0.215
				-0.519	0.0199			-0.819	2.39
				-0.197	0.344			-0.927	0.637
				-0.146	0.0941			-0.629	6.74
				-1	1.75			-0.737	1.58
				-1.77	0.0433			-1.38	1.17
				-1.47	1.81			-0.459	4.13
				-1.44	3.46			-0.118	1.38
				-2.91	1.59			-2.36	1.95
				-1	2.54			-2.87	1.09
				-2.28	0.547			-0.399	0.872
				-1.14	3.12			-2.54	1.36
				-1.26	1.77			-0.877	0.283
				-0.434	5.22			-2.54	3.43
				-2.18	3.07			-0.553	3.96
				-2.65	1.13			-0.441	2.31
				-0.937	4.25			-0.204	0.0358
				-0.254	0.585			-2.26	1.62
				-0.317	1.28			-2.05	0.75
				-0.3	0.29			-2.5	0.415
				-2.58	4.83			-0.992	2.71
				-1.34	2.31			-2.58	0.833
				-1.29	0.704			-0.329	0.0866
				-0.419	1.32			-1.37	2.2
				-2.88	0.379			-1.01	0.865
				-1.99	0.733			-1.68	0.705
				-0.475	2.04			-1.52	1.74
				-0.858	4.22			-1.97	3
				-0.857	1.74			-0.929	3.94
				-1.23	2.48			-3.17	1.15
				-1.21	1.07			-0.531	1.69
				-3.21	1.63			-1.27	1.33
				-1.46	2.6			-0.796	0.345
				-3.96	6.23			-0.441	3.21
				-2.6	3.24			-0.945	4.52
				-2.58	1			-0.199	0.536
				-1.96	2.82			-2.43	4.04
				-1.14	0.459			-0.704	0.236
				-0.205	1.91			-5.62	1.5
				-0.598	0.778			-1.29	2.17
				-0.0181	4.43			-1.74	2.7
				-0.348	2.47			-0.71	1.03
				-1.11	1.02			-0.245	0.577
				-2.88	1.66			-0.0995	0.531
				-1.68	2.15			-0.394	0.635
				-1.63	2.87			-2.45	0.856
				-1.71	3.97			-2.47	1.33
				-0.303	2.78			-1	0.737
				-0.581	0.504			-0.755	2.86
				-2.26	3.14			-0.996	0.322
				-1.36	2.61			-1.06	0.828
				-1.36	3.63			-3.03	3.17
				-1.95	2.79			-2.66	1.57
				-0.471	3.34			-2.92	0.465
				-3.1	0.156			-0.349	2.25
				-1.38	2.82			-2.94	2.4
				-2.17	3.72			-0.397	0.45
				-3.24	1.7			-1.44	0.554
				-1.26	2.14			-4.86	0.0811
				-0.941	2.61			-0.766	0.0589
				-2.17	0.916			-2.49	0.816
				-2.41	4.09			-2.15	2.84
				-4.06	4.34			-4.04	0.44
				-0.316	0.3			-0.459	1.16
				-1.98	1.54			-0.173	1.95
				-3.99	7.17			-0.742	2.17
				-2.21	3.19			-0.778	2.22
				-0.378	4.09			-0.138	2.26
				-0.0375	0.685			-1.51	0.287
				-5.39	1.15			-0.726	1.32
				-0.346	0.152			-0.348	3.81
				-1.09	0.616			-0.604	0.493
				-0.11	0.467			-0.561	1.44
				-0.233	0.396			-2.14	0.907
				-0.322	2.11			-2.93	1.53
				-2.66	0.54			-0.469	0.71
				-0.387	4.13			-0.921	0.262
				-1.18	1.58			-0.704	0.728
				-2.66	1.15			-1.28	1.3
				-0.388	2.39			-2.81	1.38
				-0.268	0.293			-0.995	5.29
				-0.684	0.85			-1.21	0.728
				-1.24	3.91			-1	0.373
				-0.627	1.1			-2.97	3.52
				-0.949	0.476			-1.27	1.93
				-1.55	2.38			-4.03	1.64
				-2.9	1.86			-2.22	3.19
				-0.824	1.64			-3.11	2.43
				-0.322	1.58			-1.48	1.3
				-0.205	0.334			-0.441	0.153
				-1.78	1.6			-0.602	1.09
				-0.823	2.72			-1.13	3.64
				-2.67	3.01			-0.919	0.652
				-0.439	6.83			-0.615	0.72
				-0.881	0.812			-1.02	1.54
				-0.724	4.61			-0.537	1.49
				-0.413	2.21			-0.863	2.52
				-2.39	2.25			-0.403	3.81
				-0.508	1.77			-1.43	3.55
				-2.94	0.0473			-2.17	3.17
				-0.322	0.819			-1.77	3.44
				-2.57	1.06			-1.43	2.17
				-2.07	1.08			-2.49	1.08
				-0.197	1.68			-0.914	1.17
				-0.822	0.234			-3.29	4.46
				-0.547	2.61			-0.611	1.12
				-2.29	3.37			-3.27	1.52
				-0.379	0.0721			-3.71	1.42
				-0.465	0.392			-2.74	1.31
				-0.202	1.47			-0.348	2.58
				-0.189	2.91			-0.585	1.95
				-0.323	1.58			-1.47	0.355
				-2.41	0.0453			-3.43	2.32
				-1.11	0.728			-2.28	1.92
				-2.07	4			-3.14	2.75
				-5.16	0.555			-1.82	0.782
				-2.04	0.199			-0.556	1.18
				-0.118	0.396			-1.3	1.32
				-1.93	8.53			-0.485	2.84
				-1.58	1.05			-1.49	1.08
				-0.486	0.913			-0.179	1
				-0.165	1.6			-0.142	1.74
				-2.52	2.46			-0.00103	1.89
				-1.05	1.9			-1.21	3.12
				-0.77	3.81			-0.415	1.55
				-2.82	0.613			-0.0825	0.89
				-0.328	4.32			-0.896	2.05
				-0.241	3.52			-0.649	0.466
				-1.48	0.32			-0.764	1.58
				-0.171	1.29			-3.58	3.81
				-0.485	1.2			-0.0375	2.4
				-0.893	2.79			-2.34	2.05
				-0.0676	0.9			-0.093	1.4
				-1.16	2.98			-1.54	0.241
				-0.916	2.26			-1.19	4.28
				-0.926	2.57			-0.464	2.2
				-1.12	0.219			-2.08	0.0385
				-1.37	4.17			-2.17	0.732
				-2.96	0.0249			-1.53	1.54
				-0.236	2.9			-2.02	0.46
				-1.13	2.22			-0.748	0.52
				-3.08	1.84			-1.07	2.25
				-1.43	1			-0.322	0.294
				-0.554	0.771			-3.84	4.39
				-5.88	0.444			-2	0.776
				-1.65	0.886			-0.931	4.43
				-3.37	3.13			-2.67	1.04
				-1.22	2.4			-0.442	2.32
				-4.11	2.11			-3.87	2.38
				-1.44	2.09			-1.71	2.9
				-0.0168	1.69			-2.5	1.36
				-1.38	0.694			-3.9	0.0614
				-1.75	1.37			-0.552	0.545
				-0.379	1.91			-1.25	4.73
				-1.13	2.06			-0.867	2.81
				-0.918	4.09			-0.201	2.02
				-1.09	0.228			-0.653	0.628
				-0.922	0.737			-0.274	0.451
				-0.546	2.21			-0.666	8.66
				-0.943	0.541			-1.62	1.21
				-2.96	0.156			-2.07	2.99
				-2.06	0.536			-0.523	1.58
				-0.624	0.89			-1.75	2.42
				-1.15	0.939			-1.04	1.82
				-1.32	0.948			-1.69	1.61
				-0.565	0.768			-2.53	0.0526
				-1.09	2.06			-1.48	3.2
				-1.47	0.495			-3.14	4.86
				-1.89	1.84			-4.04	1.23
				-2.62	0.517			-2.48	1.77
				-0.485	2.25			-1	3.88
				-0.798	1			-0.348	1.61
				-0.337	1.6			-1.26	1.06
				-0.193	3.64			-1.37	0.91
				-1.2	2.81			-1.75	0.747
				-1.31	1.68			-1.06	0.0353
				-0.602	0.666			-0.263	0.126
				-1.76	1			-3.08	2.19
				-0.112	2.5			-0.51	0.292
				-2.02	5			-2.24	0.507
				-1.52	3.17			-1.27	1.58
				-0.117	2.06			-0.684	0.329
				-2.93	0.0294			-0.64	2.32
				-0.769	1			-0.57	0.737
				-1.07	1.75			-1.61	3.85
				-1.17	0.626			-1.21	0.399
				-2.18	1.2			-0.819	0.93
				-0.511	1.27			-1.05	4.86
				-1.15	3.31			-3.29	0.267
				-0.667	0.391			-0.0231	0.103
				-0.128	1.11			-0.129	6.54
				-0.083	2.14			-2.72	3.07
				-1.47	2.42			-1.87	3
				-0.698	0.521			-0.642	3.42
				-0.352	2.36			-1.94	0.862
				-2.33	4.5			-1.22	2.2
				-0.674	3.08			-0.716	2.87
				-3.07	1.22			-2.03	0.566
				-0.459	3.81			-1.36	4
				-1.03	3.25			-2.38	0.907
				-0.967	0.409			-0.421	2.55
				-2.7	1.95			-1.01	3.38
				-1.39	1.42			-2.4	2.46
				-2.25	3.43			-0.535	2.36
				-3.12	0.874			-0.339	0.585
				-0.298	1.19			-0.585	2.74
				-0.786	2.17			-1.7	0.515
				-5.31	1.94			-0.482	0.457
				-1.94	2.01			-1.98	0.929
				-1.13	4.32			-0.865	2.14
				-1.14	0.431			-0.139	1.72
				-0.976	2.73			-1.35	0.0671
				-3.34	0.474			-1.34	0.157
				-6	1.01			-0.547	0.471
				-2.08	1.65			-0.692	0.0788
				-1.31	4.07			-0.652	0.425
				-0.742	1.26			-2.38	0.98
				-0.0931	5.43			-1.25	0.202
				-0.0167	0.307			-1.4	0.814
				-0.595	1.07			-2.47	5.83
				-1.85	3.48			-0.766	4.17
				-1.26	0.509			-2.44	2.32
				-4.54	2.82			-0.621	1.73
				-0.0534	1.68			-2.03	1.33
				-0.281	3.29			-0.65	1.58
				-1.17	2.74			-0.335	1.36
				-0.845	1.04			-0.465	2.52
				-1.35	3.17			-1.37	0.485
				-3.32	1.6			-3.51	1.81
				-1.72	0.178			-0.453	0.348
				-3.71	1.19			-2.9	2.77
				-0.322	5.92			-1.26	2.19
				-1.56	3.95			-0.415	0.193
				-0.252	0.893			-0.585	1.51
				-0.451	2.02			-0.541	1.47
				-1.42	1.86			-0.0438	0.251
				-0.229	0.0931			-0.825	0.996
				-1.52	1.67			-1.88	0.688
				-0.778	1			-0.242	0.199
				-0.516	2.58			-1.18	2.92
				-2.13	0.755			-0.286	2.18
				-0.324	0.515			-0.133	1.71
				-2.01	2.28			-3.84	0.511
				-0.545	1.6			-1.21	0.952
				-0.939	2.2			-0.0473	2.64
				-0.415	0.461			-2.76	1.91
				-4.75	0.322			-0.681	0.29
				-1.36	0.83			-0.469	0.766
				-2.55	1.71			-1.81	1.14
				-0.511	4.64			-0.748	1.98
				-0.341	0.28			-1.37	2.22
				-2.08	1			-0.234	1.94
				-0.115	0.83			-0.276	1.37
				-0.356	3.81			-2.54	0.0506
				-4.51	1.45			-0.0614	1
				-0.229	0.969			-0.752	2.53
				-0.874	2.37			-0.369	1.14
				-3.41	0.393			-0.421	1.25
				-0.191	0.17			-0.493	0.0234
				-1.37	1.32			-3.28	4.35
				-0.757	0.668			-0.0713	1.03
				-0.633	1.44			-0.742	1.84
				-3.32	2.02			-3.23	1.94
				-1.05	4			-0.541	1.72
				-3.18	1.77			-1.69	5.43
				-4.58	4.81			-2.53	1.58
				-2.03	3.98			-1.84	0.397
				-0.00215	0.515			-2.18	0.0711
				-0.773	2			-2.01	4.1
				-0.0493	1.57			-1.38	3.57
				-1.87	1			-0.0566	0.678
				-3.7	3.22			-3.11	0.0635
				-0.597	5.8			-1.73	0.7
				-0.105	0.151			-2.27	1.97
				-2.19	0.358			-0.508	1.03
				-0.354	2.75			-2.2	3.07
				-3.54	2.94			-2.02	0.678
				-1.29	0.338			-3.32	4.58
				-0.354	2.76			-1.72	1.91
				-0.263	0.854			-0.994	0.902
				-0.926	4.58			-1.45	0.387
				-3.61	1.2			-1.78	1.64
				-0.494	2.16			-2.2	0.771
				-0.315	0.0135			-0.177	0.193
				-0.284	1.67			-0.894	0.351
				-3.4	3			-3.12	0.515
				-0.591	1.94			-1.08	4.09
				-1.31	0.074			-0.699	4.25
				-1.02	0.619			-0.0191	0.557
				-0.0473	4.63			-1.73	0.399
				-0.152	0.447			-0.312	1.43
				-2.69	0.0825			-0.631	1.67
				-1.46	1.02			-0.2	1.82
				-0.186	1.26			-2.43	0.346
				-0.797	3.58			-0.447	1.58
				-4.17	1.21			-0.168	2.82
				-0.265	2.13			-1.28	1.57
				-0.568	1.71			-1.28	1.7
				-1.37	0.337			-0.135	0.0152
				-3.52	1.89			-1.63	0.562
				-1.55	2.91			-1.78	1.96
				-1.16	0.483			-0.263	1.53
				-3.34	2.15			-1.39	4.75
				-1.17	2.4			-0.159	2.32
				-3.04	1.66			-2.72	2.49
				-0.236	0.0589			-0.252	2.38
				-6.09	0.0869				0.436
				-0.00557	2.91				0.716
				-0.694	1.18				0.363
				-1.14	1.32				0.259
				-0.794	1.95				1.12
				-0.628	5.93				2.32
				-1.93	2.17				5.17
				-1.77	0.415				0.0825
				-0.99	1.52				4.77
				-0.307	3.06				3.43
				-0.852	1.26				0.382
				-3.5	0.122				0.169
				-1.36	2.62				1.82
				-0.613	3.96				1.12
				-2	1.46				2.15
				-1.78	0.637				2.06
				-3.02	2.24				0.856
				-1.53	1.66				2.15
				-1.2	6.06				2.16
				-3	2.23				0.147
				-1.75	2.52				1.68
				-1.22	1.37				3.63
				-1	0.0728				2.52
				-3.7	1.76				3.32
				-0.0844	4.85				2.51
				-0.188	1.64				1.84
				-0.506	2.5				3.93
				-1.36	2.29				2.4
				-1.6	1.28				0.142
				-0.0642	3.28				0.0714
				-1.01	0.357				2.67
				-2.3	0.7				1.44
				-1.44	1.5				0.663
				-0.87	0.333				1.39
				-0.411	1.46				0.807
				-1.13	1.43				1.71
				-1.26	5.26				0.83
				-2.72	3.8				0.639
				-0.665	3.87				0.882
				-1.25	0.322				0.957
				-2.58	1.05				1.46
				-2.08	2.28				1.58
				-1.18	0.777				0.238
				-1.49	1.34				4
				-0.976	1.58				4
				-0.236	1.14				3.22
				-1.37	2.19				1.14
				-0.233	3.58				0.475
				-2.98	2.15				0.2
				-0.694	0.544				0.401
				-1.21	1.68				2.41
				-2.39	1.81				0.206
				-0.954	3.87				2.53
				-2.07	0.851				3.36
				-1.09	1.96				3.91
				-0.797	0.849				1.06
				-0.0322	0.794				1.23
				-0.333	3.75				1.95
				-0.443	0.322				1.24
				-2.99	2.15				4.95
				-0.907	0.415				1.95
				-1.7	0.778				2.05
				-1.09	1.24				0.656
				-0.264	0.64				0.454
				-0.368	1.57				1.56
				-0.241	0.192				0.801
				-0.786	4.7				1.92
				-1.02	4.36				0.532
				-2.99	3.98				3.27
				-0.0946	1.77				1.14
				-1.82	3.37				1.81
				-1.38	0.914				1.7
				-1.58	2.37				1.93
				-1.31	3.94				2.06
				-0.971	4.45				0.0994
				-1.44	2				1.29
				-1.82	1.5				0.651
				-1.57	1.83				1.51
				-1.82	0.408				0.611
				-0.908	0.249				4.64
				-0.717	0.961				4.64
				-0.573	1				0.311
				-1.83	5.17				0.677
				-1.98	1.36				2.91
				-0.642	0.862				0.737
				-0.128	3.53				1.5
				-0.866	2.32				0.78
				-0.0555	0.983				1.06
				-1.18	0.181				1.22
				-2.81	1.14				1.32
				-0.709	0.769				0.291
				-0.177	0.644				1.35
				-0.0525	5.58				1.5
				-0.31	3.32				1.32
				-0.158	0.12				1.32
				-0.222	1.47				1
				-0.687	0.14				0.523
				-0.103	1.66				2.97
				-1.31	0.443				1.12
				-3.47	1.75				2.13
				-1.38	0.54				0.613
				-2.41	0.324				0.138
				-2	0.184				0.0954
				-1.54	3.37				2.29
				-1.1	3.94				1.88
				-0.251	3.22				2.76
				-2.98	1.35				1.13
				-0.227	1.58				1.82
				-4.56	0.101				1.21
				-2.22	1.91				4.64
				-0.621	2.06				0.459
				-0.615	1.42				1.35
				-2.58	1.36				5.29
				-0.0843	0.132				1.56
				-1.74	1.4				4
				-1.42	0.893				0.113
				-0.541	0.73				2.17
				-1.51	0.952				0.83
				-1.06	0.245				0.717
				-2.48	1.56				0.0565
				-0.964	1.07				0.874
				-0.616	2.45				0.447
				-1.22	0.0931				1.66
				-1.52	1.75				4.49
				-0.788	4.39				1.66
				-0.931	0.804				0.166
				-0.725	4.71				1.21
				-2.88	0.962				0.935
				-0.263	0.00187				0.841
				-0.921	0.97				1.07
				-0.881	1.32				1.61
				-2	1.24				1.08
				-4.02	0.648				3.6
				-0.229	1.26				0.467
				-0.874	0.306				5.68
				-0.295	0.716				1.26
				-1.26	1.54				0.37
				-1.33	3				0.548
				-1	2				0.0614
				-5.95	4.9				0.585
				-0.668	2.54				4.38
				-1.01	1.51				0.184
				-2.01	2.26				5
				-0.388	2.09				0.222
				-0.816	3.87				2.87
				-1.94	1.86				0.518
				-0.325	2.74				1.94
				-0.136	0.386				4.04
				-0.588	0.233				0.00341
				-1.47	1.45				5.51
				-0.554	0.554				0.548
				-0.175	0.521				0.567
				-2.41	2.56				2.22
				-2.2	0.394				0.27
				-0.63	0.0794				1.35
				-1.17	0.33				0.0365
				-1.77	2.1				2.04
				-1.4	1.36				1.01
				-2.47	1.75				1.49
				-1.96	2.34				0.0661
				-1.09	5.98				0.659
				-1.08	0.687				2.7
				-1.49	1.18				1.85
				-1.42	4.7				1.64
				-0.129	1.1				2
				-0.544	2.5				0.991
				-2.24	3.65				2.93
				-1.33	2.38				0.158
				-1.81	1.95				1.68
				-0.607	0.383				1.25
				-2.39	3.39				1.11
				-1.09	1.58				3.24
				-1.42	2.3				0.498
				-0.744	0.867				0.926
				-3.77	2.94				1.75
				-0.0945	1.12				0.678
				-4.45	0.0494				0.902
				-2.2	0.914				1.52
				-0.0691	1.36				1.88
				-0.532	0.943				0.0503
				-0.206	0.459				1.51
				-3.32	2.01				0.52
				-2.83	0.963				2.22
				-0.155	2.82				1.07
				-0.7	1.53				1.34
				-0.399	2.18				1.35
				-0.343	3				0.427
				-0.0131	2.59				1.62
				-1.19	0.837				1.73
				-0.474	0.88				1.46
				-1.13	0.951				5.34
				-1.56	0.256				0.415
				-0.123	1.25				2.3
				-1.35	1.94				0.114
				-1.81	1.54				0.983
				-0.241	3.12				1.42
				-1.62	1.51				0.621
				-1.37	0.536				1.28
				-1.42	4				1.63
				-1.35	2				0.893
				-2.41	0.933				2.93
				-1.69	2.12				0.636
				-0.103	2.68				1.71
				-0.695	2.1				3.35
				-0.688	4.34				0.665
				-0.545	0.721				2.32
				-2	1.66				2.43
				-2.8	0.517				1.44
				-3.58	2.85				0.276
				-1.05	2.04				0.735
				-0.128	3.05				0.0159
				-2.63	0.311				2.31
				-0.136	0.75				2.72
				-1.85	1.52				0.273
				-3.41	1.22				0.0261
				-0.125	1.93				3.53
				-1.85	1.47				1.42
				-0.706	2.55				3.94
				-2.31	1.24				5.58
				-0.393	0.16				3.93
				-1.73	1.23				1.02
				-1.22	2.62				1.81
				-1.06	2.22				2.41
				-0.716	2.82				2.63
				-0.276	1.47				5.39
				-4.81	0.775				0.496
				-0.547	1.12				0.107
				-1.58	1.37				2.36
				-1.83	2.21				2.58
				-0.369	2.86				1.92
				-1.9	0.158				1.75
				-0.112	1.47				0.322
				-1.01	1.38				0.866
				-3.14	0.675				1.77
				-1.83	2.48				0.383
				-2.44	0.641				1.42
				-0.206	1.22				1.07
				-1.37	1.28				1.26
				-1.67	0.652				1.3
				-0.202	1.4				0.671
				-0.143	3.23				0.902
				-1.37	2.18				1.65
				-3.58	2.39				1.89
				-1.7	1.2				1.65
				-2.77	1.33				0.666
				-0.0489	1.32				1.15
				-0.111	3.07				0.358
				-0.173	0.585				0.223
				-1	1.27				0.473
				-0.322	1.42				1.63
				-0.778	1.76				2.38
				-1.87	2.61				3.03
				-0.387	0.0525				2.07
				-1.18	0.856				1.03
				-2.03	0.071				0.159
				-0.588	1.31				0.417
				-0.316	0.874				0.926
				-1.41	0.493				0.322
				-0.83	3.95				0.0339
				-1.23	2.46				2.6
				-3.05	0.634				0.871
				-3.36	0.869				0.498
				-4.26	2.29				1.02
				-0.17	0.807				3.07
				-0.169	3.38				0.679
				-1.59	1.62				0.331
				-1.58	3.91				0.544
				-0.842	3.58				1.35
				-0.581	1.24				1.22
				-1.97	1.86				1.29
				-0.199	2.36				2.26
				-1.06	1.27				2.04
				-2.33	0.377				0.32
				-0.169	1.63				3.08
				-0.461	0.556				1.72
				-2.15	1.3				2.08
				-0.65	1.49				0.968
				-0.329	1.7				3.23
				-4.24	2.5				2.56
				-0.644	1.79				3.7
				-0.0825	0.86				1.75
				-2.61	1.32				3.09
				-2	0.322				4.74
				-5.89	0.244				4.91
				-0.854	2.17				1.89
				-1.05	2.04				1
				-1.17	2				2.97
				-3.14	1.62				0.621
				-2.56	1.81				0.723
				-0.687	0.179				0.495
				-0.0337	3.19				4.52
				-0.176	2.06				0.646
				-0.0769	1.01				2.53
				-3.31	0.605				1.26
				-0.422	3				1.69
				-0.866	6.29				1.44
				-2.23	0.336				2.59
				-0.244	2.59				0.323
				-1.04	0.61				2.01
				-1.87	1.37				0.807
				-0.862	1.42				0.874
				-0.974	0.943				1.45
				-1.11	3.04				0.0704
				-0.151	1.44				0.827
				-0.134	1.03				0.641
				-0.338	2.03				1.34
				-2.09	2.54				2.39
				-3.14	4				1.84
				-0.778	0.222				0.893
				-0.124	0.425				2.1
				-0.44	1.38				1.2
				-2.07	1.38				1.41
				-2.29	0.147				0.606
				-1.72	1.49				0.408
				-0.973	3.56				2.87
				-1.54	1.51				0.414
				-0.258	1.85				1.93
				-2.15	0.0291				3.89
				-0.341	1.66				1.23
				-1.39	1.51				2.93
				-1.3	1.04				0.161
				-0.238	0.383				0.356
				-1.24	3.94				1.6
				-0.979	1.53				0.228
				-0.28	0.293				4.08
				-0.71	0.982				1.56
				-0.363	4.65				0.308
				-3	4.23				1.91
				-2.79	0.931				1.08
				-0.601	3.87				0.778
				-1.21	1.04				0.26
				-1.68	0.0995				1.58
				-0.459	2.06				0.181
				-1.6	2.53				1.01
				-0.226	0.856				2.15
				-0.396	2				3.75
				-1.02	2				3.59
				-2.25	2.15				1.17
				-0.895	1.22				0.0489
				-1.04	2.08				3.4
				-1.48	1.16				0.959
				-1.68	1.23				1.94
				-2.32	0.578				2.52
				-1.46	2.52				2.41
				-1.6	3.91				3.5
				-0.569	0.948				0.519
				-0.355	0.532				1.53
				-0.823	0.222				4.2
				-1.38	0.84				2.91
				-0.485	1.6				1.35
				-1.76	2				0.684
				-2.63	4.27				2.09
				-2.21	7.03				1.92
				-0.54	1.86				1.34
				-1.8	1.59				4.13
				-3.41	1.08				0.415
				-0.976	2.58				2
				-1.69	0.288				0.151
				-0.671	0.528				2.06
				-0.848	0.716				1.06
				-1.88	3.53				2.58
				-1.19	1.72				1.49
				-0.266	3.72				2.82
				-1.25	1.72				2.58
				-0.528	2.3				2.23
				-1.36	3.06				0.557
				-1.58	2.23				2.36
				-1.33	1.46				0.322
				-0.975	0.441				0.653
				-3.57	2.79				0.652
				-0.303	3.84				2.02
				-3.97	0.372				2.2
				-3.24	4.14				0.652
				-0.0897	2.6				1.12
				-1.52	2.09				0.553
				-1.66	0.0953				0.845
				-1.65	1				4.54
				-0.877	5.58				5.25
				-0.975	1.6				2.4
				-1.13	0.626				1.42
				-1.81	4.61				1.91
				-0.131	0.874				2.96
				-1.03	0.926				3.1
				-2.22	0.299				1.2
				-1.85	4.8				0.778
				-1	3.25				1.42
				-3.2	4.36				2.04
				-1.19	1.03				0.169
				-1.64	1.83				4.94
				-0.322	1.08				4.7
				-2.05	1.26				1.74
				-1.47	0.416				4.2
				-1.85	2.7				0.962
				-0.767	4.14				0.19
				-2.01	0.176				1.32
				-1.29	0.488				1.19
				-2.51	5.61				0.403
				-0.907	0.532				1
				-2.81	0.257				2.05
				-1.09	3.57				1.05
				-0.463	7.24				2.77
				-0.194	2.47				0.354
				-1	2.17				1.87
				-1.96	0.051				0.0931
				-2.19	1.09				1.78
				-0.211	0.576				1.71
				-3.36	0.447				0.138
				-0.646	0.873				0.0748
				-0.856	1.51				0.712
				-3.63	1.31				0.922
				-1.92	1.95				0.646
				-0.783	0.804				0.867
				-2.43	1.44				0.588
				-1.58	1.14				2.32
				-0.618	0.363				2.05
				-3.29	0.472				1.13
				-0.0406	0.782				1.33
				-0.69	2.42				1.62
				-1.39	2.98				1.87
				-2.15	1.27				0.198
				-0.844	0.807				1.06
				-0.489	0.724				3.06
				-0.367	0.248				0.957
				-0.565	2.3				2.79
				-1.48	2.32				0.828
				-1.63	0.313				2.09
				-0.459	0.276				0.595
				-3.72	0.738				1.34
				-1.05	5.86				1.23
				-0.754	2.33				1.03
				-0.148	1.32				0.585
				-0.651	1.56				4.22
				-2.05	2.74				5.73
				-0.7	3.32				3.59
				-5.03	4.81				0.383
				-0.937	3.67				0.807
				-1.62	5.74				0.778
				-0.574	0.542				1.89
				-1.25	0.0863				0.807
				-1.52	3.11				0.793
				-0.0446	1.97				0.0324
				-0.933	2.81				2.81
				-0.599	2.7				6.19
				-0.979	1.02				2.72
[truncated: 5,437 more rows]

## Sheet: Figure 3F
5'UTR Down	5'UTR Up	Start Codon Down	Start Codon Up	CDS Down	CDS Up	Stop Codon Down	Stop Codon Up	3'UTR Down	3'UTR Up
-0.03596	0.104456	-0.27381	0.297374	-0.10369	0.389759	-0.46146	0.248818	-1.06996	0.251989
-0.25699	0.805322	-1.09514	0.359464	-0.43584	0.307669	-0.21514	0.158495	-0.28803	0.068604
-0.26711	1.20457	-1.25261	0.05403	-0.30033	0.101179	-0.04497	1.43894	-0.08692	0.165375
-0.49177	0.148627	-0.56128	0.213018	-0.54892	0.937149	-0.11637	0.369718	-0.46693	0.264554
-0.11409	0.198208	-0.09852	0.290947	-3.07688	0.01734	-1.22509	0.085657	-0.35535	0.869251
-0.39101	0.026441	-1.9652	0.439092	-0.2191	1.18678		0.067832	-0.36419	0.409331
-0.00788	0.233056		5.46671	-0.80422	5.86623		0.472052	-0.53702	0.818868
-2.98286	0.216651		0.383246	-0.03112	0.139729		0.267921	-0.48766	0.290924
-0.14288	0.326957		0.467232	-2.4905	0.21312		0.481495	-1.28659	0.47918
-0.17715	2.74703		0.461298	-0.38124	0.954928		0.43834	-0.28623	0.470846
-0.54395	0.548256			-0.01314	0.069663		0.274329	-0.76838	0.234022
-0.12261	0.506132			-0.59137	0.173577		0.039009	-0.06473	0.150437
-0.32795	0.596038			-0.10022	0.236952		2.14581	-0.00261	0.440962
-0.65878	0.057195			-0.23506	0.203235		0.14259	-1.27886	0.360274
-0.87102	0.104456			-0.0543	0.158087		1.31075	-0.12782	0.072868
-0.09538	1.02676			-0.42998	0.113771		0.449292	-2.82352	0.378023
-1.44236	0.215851			-0.21215	0.452162		0.071484	-0.4231	0.377345
-0.01736	0.095849			-1.13844	0.967992		0.369317	-0.26637	0.247384
-0.04111	0.471129			-0.07263	0.374857		0.115409	-0.28118	0.174566
-0.45661	0.200747			-0.14303	0.120358		5.6759	-0.26493	1.07902
-0.38348	0.51313			-0.4833	0.488636			-0.3146	0.646927
-1.11199	0.50608			-0.32282	0.247197			-0.78063	0.205294
-3.93532	0.115453			-0.04113	0.176384			-0.11486	0.295052
-0.79773	0.008357			-0.21115	0.477464			-0.17561	0.534664
-2.05514	0.414209			-1.24121	0.468782			-0.79178	0.963367
-0.1232	0.023226			-0.12289	0.176316			-0.29725	0.038341
-2.12717	0.064658			-1.03116	0.354598			-0.96432	0.032215
-0.07285	0.008405			-0.58758	0.487669			-0.20714	0.508278
-0.10905	0.375923			-0.5158	0.230839			-0.45789	0.304211
-3.40749	0.805322			-0.19594	0.461831			-0.30495	0.640677
-0.98041	0.831299			-1.24121	0.298792			-0.47438	0.01889
-0.47328	0.37792			-1.50273	0.251505			-0.29725	0.267107
-0.20316	0.85333			-0.72027	0.470652			-0.112	0.249577
-0.66821	0.566018			-0.35613	0.81842			-0.08708	6.10227
-0.6446	0.280499			-0.17874	1.1366			-0.92086	0.008659
-0.23185	0.160176			-0.05455	0.108213			-1.79275	0.401505
-0.85336	2.16753			-0.09559	0.094408			-0.75584	0.555132
-0.34655	0.070485			-1.90323	6.03017			-0.23538	1.55549
-0.75089	0.840567			-0.30692	0.133489			-0.23753	0.850031
-0.18278	0.050093			-1.00977	0.27646			-0.67703	0.135681
-0.11281	0.31052			-0.06304	0.538031			-0.09215	0.6174
-0.39531	0.372921			-0.96326	0.594835			-0.08937	0.551428
-0.40814	0.285805			-1.18645	0.045311			-0.026	0.261959
-1.29339	0.555636			-0.02409	0.331311			-1.2951	0.050229
-0.23655	0.085911			-0.02761	0.115103			-0.32243	0.727172
-0.0978	0.808282			-0.06411	1.32647			-0.14899	0.098446
-0.15122	0.447882			-0.11434	0.158748			-0.22267	0.003015
-1.10659	0.25384			-0.20456	0.162578			-0.68336	0.503735
-0.03906	1.51236			-0.1212	0.044129			-0.10135	0.276146
-0.08025	0.082586			-0.00891	0.360274			-0.09852	0.368978
-1.01487	0.458986			-0.37487	0.422547			-2.00694	0.154439
-0.86619	0.440887			-0.80724	0.636425			-0.11995	0.09867
-0.17707	0.287125			-0.50474	0.954688			-0.18254	0.517939
-0.2449	0.290899			-0.11978	3.20513			-0.2126	0.471129
-0.48262	0.159616			-0.02765	7.50243			-0.00069	0.752292
-0.01722	0.292745			-0.0023	0.897466			-0.46832	0.08735
-0.5864	0.005806			-0.05746	0.939328			-0.08542	1.30468
-1.02026	0.002412			-1.02671	0.470846			-1.43329	0.562289
-0.31751	0.179816			-0.18837	0.418126			-0.38742	0.534994
-0.32356	0.059066			-0.81215	0.327867			-0.38742	0.311942
-1.0348	0.288485			-0.18414	0.329532			-0.027	0.312897
-0.00714	0.023115			-2.27155	0.190508			-2.27155	0.035733
-0.00303	4.24302			-0.15947	1.59384			-0.03409	0.230839
-0.2892	0.327846			-1.55159	0.233949			-0.09945	0.318181
-0.02374	0.649064			-0.36206	0.705832			-0.44485	0.011851
-0.08928	0.653195			-0.35426	0.03195			-0.45765	2.31637
-0.02533	0.537519			-3.59655	0.227948			-0.39839	0.232896
-1.0573	1.0728			-0.0359	0.431312			-0.40362	0.42738
-0.88917	0.064514			-2.56555	0.530451			-0.04069	0.266812
-0.01504	1.84085			-0.39564	0.836377			-2.25625	0.477415
-0.20575	0.248818			-0.14586	0.232807			-0.07213	0.384142
-0.62823	0.029637			-0.56423	0.159137			-1.09901	0.449549
-0.87963	0.294846			-0.04084	0.507582			-0.06196	0.142852
-0.52599	0.088931			-0.42024	0.300096			-0.34149	0.199485
-0.29474	2.55738			-0.94239	0.868683			-0.25991	0.676823
-0.3728	0.155156			-0.03041	0.307669			-0.1464	0.537915
-0.01584	0.109517			-0.44716	0.078036			-0.15053	3.01649
-0.12833	0.274806			-0.15165	0.378148			-0.44728	0.100953
-0.53908	0.24464			-0.88431	0.529435			-0.1941	1.38
-0.38443	0.510228			-0.09465	0.557937			-0.08128	3.0361
-0.19367	0.396069			-0.2817	0.207869			-0.95198	0.329107
-2.98705	0.302906			-0.58758	0.725792			-0.09401	0.688901
-0.12879	0.075239			-0.82945	0.951708			-1.05198	0.58457
-0.41556	0.529435			-0.89713	0.133874			-0.93508	0.267988
-0.17837	0.118363			-0.0045	2.51769			-0.21868	0.038631
-0.19928	0.463836			-0.01116	0.326702			-0.31405	0.09867
-0.00416	0.304797			-0.01277	0.131123			-0.39606	0.082736
-0.21541	0.233056			-0.31923	0.149682			-0.1442	0.148627
-0.01493	0.694361			-0.61949	0.488237			-0.4365	0.055897
-0.27199	2.20404			-0.28837	0.386562			-0.1636	4.33408
-1.48719	0.271932			-0.17958	0.149666			-0.13886	0.200945
-0.1901	0.190056			-0.00689	0.501626			-0.06959	0.395602
-0.10447	0.725972			-0.04088	0.716363			-1.25193	0.510954
-0.13928	0.170068			-0.72027	1.54981			-0.3064	0.470273
-0.06511	0.573886			-0.07806	0.174574			-0.17661	0.346789
-1.0541	0.374857			-0.25974	0.476			-0.42408	1.68942
-0.26561	0.34816			-0.38715	1.32218			-0.02589	0.381547
-0.10706	0.25992			-1.44878	0.348517			-0.18909	0.156381
-0.4317	0.204551			-0.04293	0.337497			-0.02582	0.191464
-1.06122	0.200187			-0.18586	5.5481			-0.04616	0.468611
-0.18408	0.111373			-0.06102	0.033531			-0.00625	0.379361
-0.61971	0.644813			-0.44278	0.157368			-0.96776	0.182822
-0.04698	0.109495			-0.02725	0.26425			-0.00367	0.117582
-0.21272	0.06525			-0.05825	0.34864			-0.10876	0.403786
-0.03305	0.383007			-0.42832	0.88699			-0.58758	0.257859
-0.40168	0.294184			-0.10615	1.8418			-0.09192	0.21871
-0.17828	0.048238			-0.23506	0.034717			-0.37872	0.437793
-0.52651	0.337903			-0.5812	0.329979			-0.01479	0.0042
-0.09312	0.702533			-1.31671	0.039382			-0.70576	0.260376
-0.2	0.572824			-0.02933	0.450099			-0.79405	0.963367
-0.34241	0.170838			-0.51989	2.23089			-0.46693	0.6018
-1.60561	0.046685			-1.01255	0.131194			-0.03268	0.350479
-0.11351	0.576769			-0.88314	0.303642			-0.49012	0.051963
-0.88023	2.45253			-0.1153	0.517443			-0.58219	0.352568
-0.00649	0.197279			-0.22921	0.120358			-2.36805	0.322624
-0.86057	0.135188			-1.3664	0.237594			-0.28036	0.215689
-0.07501	0.033175			-0.23042	0.1684			-0.08952	0.008379
-0.45693	0.020642			-0.06114	0.877617			-0.02676	0.95611
-0.40379	0.537519			-0.22271	0.598053			-1.06942	5.40955
-0.40544	0.513534			-0.3539	0.768164			-0.12496	0.576769
-0.03389	0.479234			-0.0947	0.711499			-0.26797	0.39142
-0.09634	0.244875			-0.17179	0.765342			-1.30338	0.187445
-0.06894	0.377141			-0.42683	0.502588			-0.3146	0.711804
-0.04373	0.604835			-0.23506	0.086735			-0.36009	0.07501
-0.62796	0.381678			-0.64045	0.124909			-0.12343	0.28159
-1.02652	0.115244			-0.06515	0.544444			-0.03065	0.329491
-0.70593	0.769074			-0.00252	0.470273			-0.10733	0.434141
-0.68426	0.049165			-0.08632	0.253091			-0.64164	0.37014
-0.03268	1.13801			-0.35414	0.111479			-1.13494	0.300457
-0.63266	0.339604			-0.22943	0.444198			-0.00498	0.53022
-0.60835	0.196396			-1.8767	0.474846			-0.01077	1.85751
-0.5451	0.12496			-0.25975	0.173065			-0.23753	0.411653
-0.30115	0.086734			-0.71143	0.366476			-0.31137	0.577259
-0.1581	0.32754			-0.06761	0.134318			-0.30807	0.470156
-2.50772	0.457525			-0.1485	0.21312			-0.54316	0.084158
-2.27155	0.605001			-0.55015	0.502785			-0.39066	0.589908
-2.17479	0.15278			-0.00591	0.448776			-1.8767	0.847454
-0.09214	0.158495			-1.87203	0.363532			-0.00387	1.02755
-0.92754	0.345785			-1.05412	0.735423			-0.22856	0.181112
-0.42332	0.709466			-0.02765	0.08753			-1.35203	1.16551
-0.63991	0.030762			-0.46934	0.08281			-1.25184	0.428857
-0.21834	0.200973			-0.30022	0.070925			-0.12183	0.515075
-0.3367	0.095123			-0.37964	3.96172			-0.43301	0.022582
-0.13738	0.340815			-0.23911	0.27243			-0.09698	0.317411
-0.44996	0.602606			-1.66663	1.82573			-0.21491	0.63313
-0.90109	0.171328			-0.00966	0.119549			-0.19676	0.180985
-0.02211	0.272933			-0.2702	0.223202			-0.20178	0.505711
-0.3727	1.99664			-0.73865	0.151848			-0.18813	0.1574
-0.13933	0.749889			-0.09409	1.1931			-0.8181	0.784701
-0.27977	1.57514			-0.49334	0.553746			-0.30096	0.083135
-0.9083	0.255306			-2.00375	5.86623			-0.37964	0.62201
-0.29149	0.008357			-0.24277	0.515941			-0.18805	0.107963
-0.18032	0.004432			-0.64164	1.31764			-1.00862	0.136971
-0.15731	0.347106			-0.09082	2.04656			-0.73993	0.00613
-0.06196	0.363997			-0.35808	2.18503			-0.53702	0.046526
-0.32752	0.047382			-0.38636	0.577871			-0.76057	0.21378
-0.05278	0.090493			-0.32029	1.15081			-0.00262	0.20237
-0.10468	1.24158			-0.95278	0.109325			-0.53196	0.303218
-1.07635	0.1922			-0.13749	2.10803			-0.37373	0.096471
-3.39809	0.874431			-0.84068	0.210632			-0.38443	0.115409
-0.87913	0.480634			-0.27071	0.313757			-0.85106	0.005003
-0.01822	1.21291			-0.21567	0.200973			-0.63369	0.49522
-1.40006	0.064133			-0.80615	1.37791			-0.42832	0.702533
-0.06826	0.169544			-0.27939	0.002746			-0.03041	0.066107
-0.95845	0.697881			-0.5158	0.196453			-0.11614	0.175175
-0.40592	0.394964			-0.15183	0.190998			-1.23114	0.030988
-0.22519	0.193254			-0.51989	0.156038			-0.11992	1.42258
-0.19992	0.401903			-0.17738	0.048378			-0.19176	0.382673
-0.08641	0.393681			-0.16591	1.85906			-0.1432	0.261657
-0.38016	0.435723			-0.14176	0.166077			-2.44493	1.42505
-0.10104	0.495168			-0.07467	0.016382			-0.18172	0.202311
-0.12935	0.467009			-0.37964	0.127654			-0.05817	0.148003
-0.27256	0.539961			-0.03612	0.145623			-0.00518	0.43834
-0.2125	0.08241			-2.9453	0.312336			-0.03154	1.19556
-0.73865	0.399921			-0.5158	0.095123			-0.28039	0.329491
-3.66072	0.159288			-0.19844	0.190998			-0.38591	3.4788
-0.01043	0.602479			-0.06102	0.925634			-2.46989	0.686885
-0.06175	0.324656			-0.48805	0.434812			-1.07692	0.229017
-0.04549	0.503735			-0.271	0.175322			-1.35752	0.725972
-0.00891	0.090259			-0.6446	0.481156			-0.85432	0.564018
-0.07798	0.325141			-0.16624	0.186469			-0.38869	0.332124
-0.64341	0.28288			-0.03962	0.411682			-0.6867	0.02297
-0.58515	0.195454			-0.12289	0.973143			-0.65725	0.69619
-0.02035	0.444132			-0.25729	0.811433			-1.03711	0.096618
-0.54587	2.39187			-1.0573	0.214852			-0.48871	0.148177
-0.06727	0.348977			-1.2023	0.064133			-1.30338	0.459543
-2.27378	0.217571			-0.60642	0.00982			-0.08526	0.095123
-0.99857	0.585111			-0.11694	0.330059			-1.0952	0.312099
-0.13042	0.090482			-0.56658	0.570108			-0.25136	0.128021
-0.17451	1.54981			-0.5691	1.12421			-0.00612	0.329437
-0.17409	2.46952			-1.06461	0.259265			-0.25262	0.435723
-1.07215	0.170171			-1.64609	0.499807			-0.6727	0.254279
-0.21088	0.025382			-0.16511	0.157815			-3.57325	0.089085
-0.26817	0.401418			-0.28623	0.363566			-0.09209	0.236842
-0.38232	0.14668			-1.9646	1.15081			-0.3861	0.326711
-0.39129	0.520913			-0.53092	0.408515			-2.31015	0.257561
-0.33805	0.21662			-0.22271	0.078593			-0.11572	2.38276
-0.37437	0.51795			-0.81332	0.400669			-0.19824	0.19708
-0.06411	1.23549			-3.08091	0.898925			-0.34313	0.344796
-0.02205	0.249605			-1.17241	0.271898			-0.22356	0.146075
-0.83722	0.617187			-0.15232	0.790879			-0.57817	0.42648
-0.48469	0.512282			-0.25193	1.60119			-0.04795	5.46671
-0.93508	1.99304			-0.21044	0.543494			-0.0036	0.461386
-0.16363	0.1574			-0.18837	0.686885			-0.31289	0.055156
-0.60974	0.091352			-2.617	0.458298			-0.28569	0.160727
-0.04963	1.12976			-0.4833	1.22084			-0.32272	0.352794
-0.06888	0.406706			-0.12289	1.01388			-0.07984	0.08241
-0.03793	0.901347			-0.32356	0.880476			-0.01221	0.527656
-0.30321	0.027205			-0.1617	0.368832			-0.01577	0.068092
-0.90297	7.58264			-0.04677	0.430676			-0.76088	0.175175
-1.52418	0.549139			-0.53545	0.623128			-0.06761	0.388036
-0.08542	0.472052			-0.01889	0.598053			-0.04012	0.073771
-0.35854	0.440875			-0.30115	0.639787			-0.29737	1.13738
-0.60942	0.283936			-0.55147	0.380166			-0.73215	0.172899
-0.15407	0.211244			-0.05546	0.134462			-0.1682	0.458757
-0.39163	0.168621			-0.28484	0.095849			-0.69496	0.114426
-0.01035	0.512962			-0.10657	0.577871			-1.01487	0.254374
-0.33127	0.153956			-0.63369	2.23089			-0.17751	0.255973
-0.18782	0.516598			-7.42092	0.27646			-1.00183	0.023763
-0.04761	0.461617			-0.12289	0.238616			-0.25974	0.197635
-0.3	0.149712			-1.2314	1.66457			-0.08481	0.136066
-0.18499	0.088931			-0.22408	0.331311			-0.27432	0.417587
-0.14749	0.183564			-1.43954	0.709852			-0.00321	0.052609
-0.77725	0.430736			-0.28771	0.131123			-0.29113	0.429287
-0.94473	0.457239			-0.09908	0.279663			-0.13886	0.387654
-0.15475	0.312897			-1.21487	0.24588			-0.26876	0.554546
-0.42024	0.26694			-2.31083	0.205301			-0.13831	0.435832
-0.168	0.335851			-1.02026	0.265667			-0.04512	0.379863
-0.35647	0.047238			-0.30115	0.457573			-0.07935	1.55271
-0.95324	0.114615			-0.46611	0.183623			-0.36016	0.277725
-2.05831	0.438949			-1.71031	1.01825			-1.79275	0.576125
-0.01278	0.04893			-0.35426	0.501374			-0.39115	3.92093
-0.26144	0.280394			-0.21952	0.338123			-0.5169	2.29035
-0.17837	0.637884			-0.02822	0.209834			-1.20559	0.168621
-0.80661	0.33925			-3.40749	0.422657			-0.50723	0.926195
-0.38261	0.503693			-0.26954	0.544444			-0.38944	0.277237
-0.9083	0.659427			-0.19369	0.532498			-0.02173	0.186536
-0.32555	0.308146			-3.10109	0.063936			-0.10142	0.064658
-0.05012	0.046574			-2.62759	0.014332			-1.70448	0.082642
-0.10773	0.805322			-0.5158	0.838906			-0.37977	0.436782
-0.33884	0.158872			-0.20034	0.736936			-2.03683	0.7428
-0.00949	0.181002			-0.02092	2.08796			-0.27226	0.208194
-0.16082	0.27646			-0.09215	0.513534			-0.21868	0.163515
-0.02483	1.1326			-0.04233	0.264292			-0.0713	1.56999
-0.04069	0.111831			-0.15101	0.206674			-0.39262	0.254876
-1.003	0.105822			-0.26954	0.603613			-0.20248	0.198247
-0.00714	0.697851			-0.34337	0.137886			-0.87102	0.398406
-0.01719	0.314502			-0.13382	0.090794			-0.15064	0.216845
-0.00154	0.614189			-0.31745	0.549984			-0.06132	0.254076
-0.22519	0.576383			-0.65019	0.803135			-1.29919	0.159421
-0.3797	1.01412			-0.02724	0.39653			-0.30096	0.190071
-0.00011	0.187687			-0.25868	0.728221			-0.93508	0.049165
-0.13222	0.396743			-2.69749	0.736465			-0.09839	0.048464
-0.10022	0.030545			-0.56579	0.202237			-0.123	0.898925
-0.09602	0.472398			-1.07198	0.671763			-0.71427	0.263517
-0.29575	0.021866			-1.05198	0.026524			-0.09861	0.13786
-0.13802	0.356617			-0.44853	1.82703			-0.47951	0.342314
-0.41722	0.070478			-0.37964	0.313447			-0.80477	0.915934
-0.75672	0.432367			-0.37937	0.315423			-0.32238	0.057708
-1.71878	0.240402			-0.4964	1.73019			-0.12074	0.063285
-1.3212	0.164958			-0.2	1.23832			-0.03641	0.168621
-0.28036	0.97174			-0.66647	1.10766			-0.11574	0.055734
-0.13042	0.899507			-0.39815	0.094689			-0.69496	0.572371
-0.80115	0.435922			-0.5887	0.037503			-1.6191	1.53947
-0.43556	1.62663			-0.01418	0.177296			-0.54145	0.315611
-0.11995	0.388061			-1.52418	0.448553			-0.10706	0.296561
-0.17715	0.314228			-0.57768	0.109495			-0.35678	2.24816
-0.02366	0.281572			-0.48227	1.05327			-0.3609	0.013645
-0.56058	0.182822			-0.19833	0.786625			-0.07867	1.54265
-0.45522	0.696468			-0.26818	0.205892			-0.85336	0.603004
-3.08091	0.54903			-0.37746	0.635784			-0.17639	0.314442
-1.09179	0.571428			-0.26474	0.675388			-0.31923	0.850031
-1.07148	0.085657			-1.13204	0.343574			-0.25605	0.477348
-0.17987	0.005309			-0.10232	0.418542			-0.12211	0.553206
-0.17173	0.865716			-0.38903	0.308315			-0.78875	1.30459
-0.09756	0.196815			-0.60642	0.57676			-0.33536	0.347569
-0.60974	0.143911			-0.35623	0.164348			-1.02453	0.732726
-0.48433	0.060044			-0.58158	0.133204			-1.43329	0.867914
-0.77505	2.35317			-0.17446	0.581627			-2.44471	1.46013
-0.05241	0.232177			-0.38944	0.190056			-0.01407	0.230278
-0.79647	0.734113			-0.42794	0.129468			-0.19825	0.478612
-0.27362	0.471278			-1.47964	0.26425			-0.40934	2.37345
-0.19995	0.325241			-0.56172	0.230178			-0.19962	0.187822
-4.09165	0.562976			-0.55618	0.201567			-1.81114	0.566273
-0.32061	0.378009			-0.20358	0.131985			-0.13305	0.818728
-0.28558	0.716363			-0.27979	1.84824			-0.11351	0.883283
-0.07892	0.975418			-0.04986	0.886578			-0.2178	0.208809
-0.40058	0.196619			-0.3531	0.288534			-0.80637	0.149721
-0.28256	0.560969			-0.09285	0.578514			-0.05931	0.552535
-0.21246	0.493755			-0.36206	0.263539			-0.13225	1.91757
-0.05388	0.965892			-0.06009	0.612038			-0.13481	0.018373
-0.04037	0.177294			-0.18837	1.06454			-0.65793	0.401092
-0.23261	3.86335			-0.39979	0.654382			-0.48909	0.137752
-0.69367	0.561466			-0.30089	0.388626			-0.33331	0.319452
-0.2958	0.896892			-0.09285	0.361768			-2.0136	0.301313
-0.23996	0.185455			-0.22495	0.220996			-0.06009	0.001305
-0.64581	0.371739			-0.00151	3.42594			-0.10374	0.297217
-0.26104	0.162911			-2.76832	0.326798			-0.41408	0.374085
-0.90081	0.056919			-0.08886	0.120745			-0.77505	0.328656
-0.18829	0.206318			-0.91761	0.285046			-0.17878	4.21063
-0.08799	0.03332			-1.24121	0.598114			-0.19367	0.378023
-0.04617	0.200973			-1.33303	0.317411			-0.34649	0.014266
-0.48505	0.189001			-0.38163	1.12455			-0.39389	0.775238
-0.55174	0.114013			-0.02822	0.102682			-0.00612	0.465306
-0.05509	0.047147			-0.22123	0.038613			-1.09496	1.00586
-0.02888	0.139079			-0.42832	0.160248			-0.84565	0.233919
-0.07046	0.336008			-0.05832	0.557921			-0.46934	0.155631
-0.2349	0.47875			-0.45124	0.311553			-0.39815	0.132719
-0.47667	0.330236			-0.51989	0.902529			-1.0122	0.335474
-0.74613	0.234081			-0.32795	0.799072			-2.62408	1.47469
-0.17561	0.27524			-0.08715	0.252316			-0.06097	0.084547
-0.20119	0.144384			-0.96446	0.350032			-0.78759	0.247581
-0.06667	0.189524			-0.57999	2.07769			-0.26248	0.027423
-0.5288	0.046685			-0.14932	0.173577			-0.00638	0.412115
-4.13443	0.560379			-2.15768	3.76053			-0.26279	0.517132
-0.03277	0.224722			-0.1682	0.769841			-0.43173	0.432257
-1.42059	0.170838			-1.12508	0.254279			-2.08995	0.084031
-0.06211	0.327597			-0.25869	0.450099			-0.18925	0.186091
-0.01899	0.162845			-0.92699	0.218829			-0.00689	0.021045
-0.01397	0.211248			-2.58713	0.712456			-0.00776	0.135681
-0.43556	0.228947			-0.03324	0.102277			-0.81856	0.327494
-0.79704	0.157681			-0.5158	0.386601			-0.14617	0.400771
-0.47832	0.529332			-0.25539	0.133204			-0.32877	0.437321
-1.81567	0.28288			-0.55515	0.290475			-0.54587	0.250892
-0.02879	0.766504			-0.91455	0.314176			-1.01293	0.638157
-0.02699	0.069455			-0.06394	0.149682			-3.54792	0.749972
-0.58073	0.665595			-0.17846	0.63678			-1.42786	0.238186
-0.06584	0.777089			-0.00584	0.353417			-1.43329	0.152741
-0.14486	0.143662			-0.64222	0.6545			-0.82845	0.495931
-0.43492	0.492159			-0.54524	0.286745			-0.22159	0.323442
-0.56579	0.624272			-0.08715	0.704999			-0.4964	0.084733
-0.59097	0.370593			-0.14549	1.15278			-0.20118	0.472052
-0.18535	0.256612			-0.44278	0.603004			-0.93936	0.024241
-0.12069	0.206318			-0.45826	0.346954			-0.01221	0.359024
-1.20267	0.027936			-1.02652	0.155851			-0.55859	0.437173
-0.16414	0.243682			-0.02596	0.384924			-0.00013	0.957076
-0.64058	0.272731			-0.18904	1.16255			-0.11824	0.233635
-0.01584	1.19131			-1.4142	0.283828			-0.35535	0.352568
-0.01539	0.170558			-0.51389	0.455152			-0.57882	0.071484
-0.02107	0.236842			-0.64222	0.500044			-0.17202	0.127809
-0.03065	0.899507			-0.50132	0.114208			-0.31136	0.139975
-0.81349	0.208194			-0.02138	0.623103			-0.09312	1.54265
-1.85536	0.865141			-1.05412	0.749889			-0.00923	0.051746
-0.11775	0.629309			-0.71189	0.447801			-0.15122	0.040426
-0.91314	0.556186			-0.44853	0.531021			-0.10975	0.394006
-0.3861	0.203235			-0.86402	0.027964			-0.58758	0.166693
-0.15561	0.658089			-0.11434	1.19432			-1.64992	1.10766
-0.10679	0.3209			-0.15727	0.315423			-0.66946	0.667316
-0.0215	0.219373			-0.62796	0.287077			-0.00013	0.304707
-0.52255	0.707829			-0.02582	0.445772			-0.1787	0.445154
-1.06523	0.00131			-0.11824	0.05595			-0.48984	0.587508
-0.03184	0.511972			-0.69823	0.954013			-0.24574	0.473012
-0.11433	1.66457			-0.12289	0.698886			-1.23451	0.058436
-0.03134	0.100953			-0.234	0.945781			-0.3562	0.107786
-0.30542	0.596635			-0.85106	0.506189			-0.00874	0.143349
-0.0342	0.302312			-0.26966	0.359707			-0.03059	1.24701
-0.61949	2.8824			-0.79178	1.8316			-0.18377	0.153956
-0.00923	0.279615			-0.70912	0.665595			-0.26556	0.090926
-0.13565	0.436212			-0.22519	0.449627			-0.0563	1.87786
-0.00714	0.172347			-1.85959	3.07895			-1.29058	0.271932
-0.13281	0.681334			-0.2191	0.793519			-0.1607	0.657216
-0.80115	7.41244			-0.30301	0.195191			-1.30845	0.335865
-0.38715	0.288534			-1.452	0.571744			-0.25699	0.071847
-0.71238	0.298942			-1.01293	0.335746			-0.36762	0.805123
-1.68061	0.106348			-0.95278	0.024544			-1.15586	0.09941
-0.27953	0.233586			-0.11351	0.443982			-0.06655	0.314713
-0.36762	0.096934			-0.09471	1.09893			-0.15064	0.296308
-0.42794	0.659182			-0.99994	0.318443			-1.64976	0.03674
-0.38107	0.072727			-0.35613	0.30841			-0.74808	0.050798
-0.3	0.003539			-0.49847	0.382047			-0.1977	1.31075
-0.16441	0.142135			-0.01722	0.064658			-0.04874	0.197279
-0.11812	1.08981			-0.73942	0.144626			-0.26474	0.407624
-0.22929	0.074343			-0.64222	0.18957			-0.30877	0.080711
-0.08713	0.331567			-0.3459	0.166077			-1.37581	0.012797
-0.83501	0.116516			-0.05528	0.196392			-0.34488	0.047512
-0.05575	0.102679			-0.87406	0.622397			-0.62047	1.68544
-0.2204	1.76607			-0.01403	0.084237			-1.17364	0.092498
-0.12813	0.334666			-0.38016	1.58557			-0.27224	0.826276
-0.16177	0.06443			-0.52118	5.86623			-0.59325	0.85333
-0.3421	0.163515			-0.11841	0.018263			-0.60144	0.101986
-0.62458	0.240154			-0.35678	0.161902			-0.05582	0.611688
-0.31145	0.05693			-0.3319	0.714984			-0.47328	1.03212
-0.36419	0.162911			-0.64222	0.101179			-0.731	0.444798
-0.74808	0.095405			-0.6327	2.40636			-0.16975	0.234466
-0.59097	0.468402			-0.1232	0.214375			-0.03389	0.582331
-0.29526	0.26318			-1.64992	0.109045			-0.27071	1.00586
-1.54906	0.558232			-0.2192	0.939335			-0.02053	0.183578
-0.39163	0.208809			-0.43363	0.392521			-0.40285	0.345385
-0.27953	0.697715			-0.55051	0.153222			-0.04292	0.251274
-1.09901	0.202185			-0.38428	0.065891			-0.07976	4.82473
-0.01766	0.452365			-0.57882	0.302326			-0.65793	0.572854
-0.19547	0.107963			-0.41086	0.039382			-0.73427	0.30123
-0.09779	0.473963			-0.0831	0.089243			-1.64976	0.474846
-2.15934	0.509128			-0.05513	0.495176			-0.17878	0.261657
-0.24494	0.545802			-0.12289	0.803213			-0.05502	0.227117
-2.71286	0.44296			-0.1647	0.002746			-0.18172	0.017688
-0.06761	0.239366			-0.23996	0.63678			-0.00891	1.87867
-0.17751	1.13407			-0.53092	0.193732			-0.7382	0.170558
-0.5169	0.066736			-0.12289	5.86623			-0.09209	0.203229
-0.11721	0.333621			-0.23374	0.484882			-3.56443	1.11877
-0.02926	0.458327			-1.20267	0.329532			-2.31015	0.144705
-0.08169	0.338186			-0.20576	0.733406			-0.19204	0.436061
-0.11417	2.46221			-0.66107	0.213272			-0.39278	0.957076
-0.30932	0.219754			-0.20316	0.087501			-0.20991	0.399995
-0.00936	0.137752			-0.09694	0.214375			-0.6606	2.94553
-0.45661	0.312897			-0.25769	0.85333			-0.5921	0.329076
-0.33791	0.983346			-0.18741	1.07484			-0.39824	0.159311
-0.01626	0.061521			-0.10228	0.716363			-0.44477	0.163044
-2.58989	0.174189			-0.1617	0.413117			-0.33118	0.001643
-0.18534	0.083191			-0.29121	0.097062			-1.07198	0.023322
-0.12833	0.240237			-0.74409	0.142372			-0.85302	0.88699
-0.84342	0.087817			-0.24005	0.234466			-0.31318	0.304707
-0.81224	0.695374			-0.24046	1.65114			-0.27361	0.157681
-0.02211	0.39056			-1.19988	0.503439			-0.61183	0.446139
-0.74123	0.015952			-0.19889	0.42736			-0.14422	0.210126
-0.06826	1.71974			-0.10374	0.052944			-0.05031	0.005946
-0.11044	0.200232			-3.20443	0.120887			-0.47328	0.293195
-0.38443	0.315174			-0.6744	0.544444			-0.02107	0.213761
-0.62436	0.077698			-0.1258	0.041629			-0.16717	1.88703
-0.43101	0.085911			-1.25193	0.181576			-0.44842	0.394006
-0.95641	0.151862			-0.17179	0.163694			-0.28593	1.77371
-0.05647	0.318236			-2.40651	1.05327			-0.98916	1.052
-1.10571	0.377721			-4.23468	0.75958			-2.62408	1.23419
-0.5819	0.436594			-0.22786	0.041945			-0.53915	0.217925
-0.0282	0.827281			-4.13326	0.642606			-0.384	0.325138
-0.47832	0.387582			-0.20831	0.733739			-2.84823	0.266812
-0.43363	0.288642			-0.32055	1.85122			-0.1551	0.517939
-0.19642	0.170524			-0.15159	0.510954			-0.06132	0.111479
-0.14749	0.228947			-0.16375	0.554596			-0.44728	0.097929
-0.0576	0.272889			-0.10842	0.644222			-0.16777	0.089243
-0.53127	0.034257			-0.15782	0.902298			-0.01359	0.619935
-0.02483	0.011161			-0.07867	1.22942			-0.27896	0.389938
-0.10004	0.630332			-1.29701	2.58276			-1.03403	0.097929
-0.08262	0.110029			-0.10642	1.31777			-0.13315	0.234018
-1.14748	0.113455			-1.07215	0.274745			-1.35752	0.036357
-1.39383	0.137609			-0.60087	0.003006			-0.31332	0.604835
-0.16396	0.338123			-1.07198	0.316856			-0.045	1.61441
-0.27692	0.092605			-0.14422	0.252216			-0.64756	0.216933
-0.17561	0.594119			-0.10326	1.47959			-0.14765	0.315893
-0.01403	0.926207			-0.2892	0.066495			-0.55051	0.110286
-1.3664	0.940734			-0.3135	0.401418			-0.23983	0.803135
-0.06102	0.807628			-0.07809	0.32965			-0.56637	0.157543
-0.06655	0.137604			-0.04713	6.17385			-0.15321	0.573421
-0.47801	0.106545			-0.20127	0.797879			-0.87963	1.3784
-0.05604	0.702276			-1.48852	0.812543			-0.03134	0.339215
-0.00041	0.572824			-0.56432	0.082531			-0.53368	0.751389
-0.42164	0.89836			-1.24121	0.197609			-0.07829	0.420758
-0.34488	0.847454			-1.19096	1.4135			-0.40647	0.369021
-0.4138	0.540582			-2.71286	0.400147			-0.14486	2.56565
-0.90109	0.815054			-0.17144	0.089176			-0.98916	0.152573
-0.17741	0.190677			-0.38636	1.58557			-0.45908	0.218829
-0.18805	0.245171			-1.20586	0.320458			-0.11984	1.07762
-0.45789	0.213272			-0.21535	0.135188			-0.08928	3.02014
-0.53545	0.310472			-0.22271	0.78063			-0.02888	0.437694
-0.39824	0.261773			-0.74714	0.505711			-0.75372	0.433961
-0.23937	0.376685			-0.60642	0.146753			-0.32686	0.284544
-0.34669	0.36896			-2.18691	0.40809			-0.17451	0.226253
-0.24111	0.18687			-0.29737	0.027313			-0.0229	0.114013
-0.09989	0.139086			-0.01963	0.327288			-0.04884	0.102679
-1.75428	0.595753			-0.28327	1.02221			-0.00679	0.664173
-0.16366	1.08992			-0.98864	0.480634			-0.1552	0.172359
-0.30928	0.009906			-0.21272	0.200083			-0.02035	0.089661
-0.2258	0.571833			-1.50812	0.233056			-0.30089	0.29233
-0.06307	0.416889			-0.55618	0.204138			-0.44109	0.064658
-0.46098	0.652252			-0.18276	0.086266			-0.25974	0.208449
-0.30096	0.355264			-0.21704	0.799749			-0.08637	0.09867
-0.25213	0.624695			-0.06196	0.187084			-0.0634	2.5246
-0.10838	0.580582			-0.38558	0.676714			-0.14376	0.036743
-0.16113	0.353129			-0.42055	0.163044			-0.52761	0.285284
-0.48871	0.289605			-0.2192	0.203229			-0.09481	1.14922
-0.24182	0.149226			-0.14851	1.31071			-2.96645	0.397631
-0.18972	0.065997			-1.18645	0.418637			-0.10797	0.22701
-0.08711	2.39558			-0.3056	0.120071			-0.24224	0.485563
-0.10712	0.28352			-0.13611	3.77671			-0.1212	0.083941
-0.19355	0.033367			-0.2578	0.455152			-0.20546	0.345223
-0.11038	0.271454			-0.09274	0.154188			-0.02888	0.598114
-0.00072	0.57522			-0.57266	0.047512			-0.77187	0.355061
-0.12343	0.274078			-0.62466	0.048751			-0.00518	0.31083
-0.19844	0.401185			-0.53127	0.414122			-0.61689	0.33947
-0.0713	0.168435			-0.22816	0.044129			-0.28758	0.803135
-0.45527	0.123408			-0.35396	0.051757			-0.04928	0.143911
-0.4932	1.06257			-0.04564	0.735423			-0.33331	1.73064
-0.06607	0.24361			-0.05604	0.209453			-0.50692	0.328101
-0.01161	0.326662			-1.07198	0.475579			-0.40544	0.191967
-0.10838	0.844434			-0.56753	1.11027			-0.03324	1.47959
-0.80637	0.349761			-0.24108	0.116337			-0.30138	0.080711
-0.17751	0.484547			-0.18172	0.00444			-0.03919	0.499526
-0.53199	0.751777			-0.23376	0.030085			-0.39789	1.12612
-1.01255	0.076999			-0.06553	0.282226			-0.39601	0.288744
-0.44038	0.10066			-0.31303	0.301225			-1.37627	0.484593
-1.50936	0.897798			-0.38903	0.044129			-0.08846	0.138228
-0.86692	1.0594			-0.22485	0.027536			-0.24574	0.123408
-0.14619	0.179907			-0.70572	0.762391			-0.27055	1.08513
-3.52949	0.653427			-0.87963	0.193039			-0.1442	0.151516
-0.55421	0.310515			-0.87212	0.631765			-1.17364	0.045746
-0.23042	1.09404			-0.48652	0.36719			-0.41059	0.769841
-0.68161	1.51256			-0.73215	0.941787			-0.68886	0.484547
-0.26608	0.227948			-0.55128	2.12262			-0.74808	0.497386
-0.5134	0.210672			-1.66213	0.246411			-0.46077	0.712042
-0.26862	0.078593			-0.21115	0.139641			-0.18591	0.263968
-0.46126	0.379438			-0.22816	0.407649			-0.64581	0.86435
-0.04292	0.299934			-0.89681	0.45199			-0.65799	0.398175
-0.21628	0.011851			-0.18417	0.016189			-0.4932	0.170517
-0.29256	0.003057			-0.80115	0.179179			-0.0195	0.215641
-0.03204	0.262738			-1.24771	0.133204			-0.38705	0.015263
-1.12278	0.058987			-1.21944	0.047147			-0.8581	0.026306
-0.09465	0.139079			-0.16043	0.086735			-0.06876	0.153299
-2.14914	0.171122			-0.91343	0.854688			-0.1582	0.157448
-0.56637	0.103422			-0.4934	0.205301			-1.31551	2.31637
-0.39115	0.750865			-0.22519	0.230839			-0.03764	0.075917
-0.15982	0.209495			-1.02608	0.472597			-1.40644	0.69619
-0.84368	0.142852			-0.00318	1.15081			-0.03031	0.018263
-0.06237	0.698886			-1.24874	0.46674			-0.00874	0.3344
-0.60636	0.095628			-0.35613	1.15278			-2.3224	3.91115
-1.19273	0.189278			-0.43037	1.05327			-0.14009	0.035369
-0.43593	0.214852			-0.49012	0.57522			-0.14423	0.865088
-0.31463	0.036843			-0.73028	0.111373			-0.60115	0.323456
-0.20683	0.645677			-0.36292	1.32218			-0.59232	0.126697
-0.05278	0.300441			-0.34132	0.119733			-0.13251	0.329491
-0.47446	0.269466			-1.72632	0.348977			-0.11274	0.191929
-0.01504	0.488636			-0.2126	0.020915			-0.56637	0.469665
-0.30649	0.323704			-0.39101	0.248806			-0.05069	0.132719
-0.05364	0.338186			-0.12321	0.234018			-0.05656	0.838047
-0.27009	0.600209			-0.26004	0.455788			-0.18369	0.373735
-1.00617	0.133587			-1.35236	0.03195			-0.68278	0.350479
-0.02839	0.263968			-0.34735	1.09893			-0.5182	0.089085
-0.25769	0.448772			-1.68415	0.358709			-0.06036	0.529435
-0.71189	1.73594			-1.23451	0.118577			-0.09909	0.698175
-0.08319	0.387582			-2.23842	0.151848			-0.09839	0.735525
-0.07203	0.298212			-1.53066	0.176384			-0.34841	0.036551
-0.05537	0.177392			-0.10237	0.295809			-0.42408	0.221581
-0.02568	0.315893			-1.14136	3.84829			-0.18497	0.104492
-0.29331	0.311902			-0.59092	0.039469			-0.4427	0.514472
-0.10232	0.096618			-0.15232	0.168978			-0.25289	0.177165
-0.95249	0.085171			-0.00891	0.114555			-0.10706	0.723268
-3.09055	0.358514			-0.27864	0.218829			-2.13344	0.091776
-0.03463	0.287345			-0.37247	0.371414			-0.1519	1.88703
-0.03967	0.148369			-0.01722	0.423178			-0.1707	0.214604
-0.46032	0.577871			-0.62466	0.475308			-0.27957	0.271867
-0.18826	0.299702			-0.10232	0.204291			-0.03041	0.259153
-0.21197	1.26843			-0.22649	0.833189			-0.21634	0.193763
-0.10897	0.722083			-0.01026	1.3792			-0.5962	0.218829
-0.15563	0.766835			-0.3146	0.598994			-0.0885	3.18213
-0.46021	0.976877			-0.27953	0.084966			-0.58758	0.57593
-1.04265	0.172347			-0.63266	1.25529			-0.01262	0.705627
-1.21602	0.90934			-0.00619	0.215689			-0.30022	3.45981
-0.09694	0.268111			-2.16665	0.183598			-0.31145	0.012797
-1.01148	0.671962			-0.25124	1.49326			-0.41059	0.004117
-0.31096	0.086734			-0.06681	0.436517			-0.63253	0.956899
-0.15771	0.405445			-0.39163	0.174943			-0.27562	0.377861
-1.33618	0.137604			-0.22053	0.450996			-0.00321	0.233635
-0.25196	0.108998			-0.38636	0.095405			-0.01392	1.16719
-0.58415	0.259153			-0.18237	0.092498			-0.32029	2.51769
-0.80583	0.637503			-0.29722	0.361768			-0.80661	1.39508
-0.0155	1.67827			-3.05912	0.597087			-0.80477	0.231893
-0.88314	1.0153			-0.05443	0.734617			-0.31237	0.642048
-1.76249	6.08333			-0.0818	0.290899			-0.10571	0.223795
-1.2599	0.532014			-0.57999	0.016033			-0.34847	0.045633
-0.34283	0.372005			-0.92804	0.17242			-0.08886	0.877617
-0.11889	0.537519			-0.01687	1.42342			-0.20334	1.42636
-1.19674	0.484882			-1.10978	0.522664			-0.01539	1.59446
-0.00689	0.221661			-0.46221	0.191506			-0.21578	0.279518
-0.20694	0.173577			-0.27071	0.276663			-1.05247	0.196942
-0.43281	0.126134			-0.39231	0.084141			-0.34143	0.407649
-0.18994	0.441425			-2.38265	0.988911			-1.0084	0.121771
-0.21023	0.443346			-0.46598	1.87867			-0.06237	0.299038
-0.0216	0.597302			-0.12289	0.252031			-1.6191	0.468594
-0.93971	0.625604			-0.66647	0.853167			-0.19253	0.530645
-0.35634	1.50564			-0.79132	0.341106			-0.46832	0.177689
-0.13709	0.294139			-0.05411	0.690595			-0.20334	0.399995
-0.02459	0.120098			-0.14181	0.189278			-0.69845	0.281323
-0.24229	0.148177			-0.19709	0.581627			-0.18904	0.298212
-0.58257	0.33697			-0.32238	0.216632			-0.20119	1.82573
-0.45128	0.657216			-0.50132	0.152286			-0.47444	0.490672
-0.75372	0.264832			-1.66139	0.90443			-0.38193	0.131206
-0.0818	0.090642			-0.50864	0.433405			-0.63699	0.373735
-0.20456	0.786003			-0.95278	8.67234			-1.22608	0.346936
-0.06102	0.010451			-0.10562	0.124048			-0.23028	0.452674
-0.00939	0.426581			-0.01077	0.178447			-0.33521	0.690729
-0.31756	0.621652			-3.59655	0.023226			-0.53182	0.367205
-0.01898	0.549061			-0.64895	0.048378			-0.61397	0.144144
-0.07684	0.724029			-1.35236	2.40636			-0.77166	0.705439
-1.44818	0.029637			-0.79716	0.307669			-0.93621	0.428217
-0.92402	0.179142			-0.03584	0.913851			-0.02205	0.045746
-0.3415	0.133587			-0.04059	0.232177			-0.16522	0.664173
-0.05031	0.152708			-2.53875	0.125208			-0.38525	0.093805
-1.13873	0.28159			-0.59246	0.808956			-0.19953	0.493276
-0.28256	0.401686			-0.25769	0.827997			-0.11627	2.28528
-0.21246	0.182167			-0.08113	0.235383			-0.2868	0.505543
-1.0955	0.580234			-0.69656	0.66566			-0.04497	0.064133
-0.10856	0.196786			-0.81473	0.57676			-0.15947	0.507204
-0.12981	0.50078			-0.28039	1.1931			-0.28429	0.023501
-0.21115	0.148929			-0.27979	0.329678			-1.00183	0.115812
-0.1607	0.736965			-0.31059	0.200973			-0.15172	0.064623
-2.53378	0.545802			-1.88023	0.095405			-1.39316	0.079604
-0.2811	0.088227			-1.23451	1.0944			-0.04775	0.198004
-1.01293	0.056989			-0.00498	0.064514			-0.98152	4.7573
-0.3864	0.610754			-0.35623	0.046804			-0.19296	0.077698
-0.07306	0.542236			-0.25297	0.040808			-0.0117	0.050949
-0.38869	0.387513			-0.07046	0.3061			-0.26216	0.072868
-1.80464	0.572371			-0.13281	0.596946			-0.17818	2.12344
-0.35096	0.121303			-0.44369	0.026495			-0.07809	0.12459
-0.08481	0.63313			-0.3319	0.456666			-0.10999	0.999674
-0.25021	0.235383			-0.03046	0.702533			-0.14174	0.23872
-0.65793	2.27826			-0.52599	0.337903			-0.78654	0.05785
-1.26832	0.932067			-0.10562	1.42258			-0.07578	0.30889
-0.94223	0.35029			-0.11748	1.07403			-0.25136	0.233919
-0.95038	0.554546			-0.17179	0.133204			-1.07635	0.193732
-0.1472	0.544163			-0.88642	0.856213			-0.93508	0.456659
-0.15122	0.197512			-0.14796	0.268097			-0.89808	0.253073
-0.05848	0.293159			-0.71408	0.170315			-0.87913	0.255332
-1.25669	0.402099			-0.23376	0.16369			-0.08194	0.439969
-0.23521	0.008405			-0.95324	0.431725			-0.10357	0.372005
-0.87102	0.267561			-0.13323	0.100678			-0.25136	0.254438
-0.29431	1.69993			-0.3228	0.032666			-1.2845	0.188966
-0.10908	0.066383			-0.02765	0.676714			-0.24007	0.277277
-0.13296	0.012212			-0.08025	0.032666			-0.27692	0.265853
-0.01123	0.494155			-0.02047	0.061521			-0.26013	0.113185
-0.7237	1.38315			-0.48657	1.195			-0.08919	1.18782
-0.22485	0.7549			-0.4999	0.245595			-0.63266	0.271898
-0.30205	0.660017			-1.13871	0.036357			-1.01148	0.094724
-0.35808	0.981425			-0.72027	0.228131			-0.18014	0.398429
-0.10835	0.178938			-0.46221	0.346954			-1.02569	0.227988
-1.24836	0.221322			-0.54892	0.187711			-0.07753	0.035369
-0.08183	0.434812			-0.5158	0.472135			-0.09794	0.6018
-0.74099	0.331928			-0.37931	0.913851			-0.19906	6.11861
-0.39601	0.335851			-0.19676	0.162844			-1.1725	0.325241
-0.27957	0.287257			-0.27361	0.536043			-0.04111	0.263514
-0.88917	0.416249			-0.64844	0.444798			-1.21448	0.37306
-0.01687	0.428311			-1.55159	0.397329			-0.44927	0.331311
-0.384	0.536374			-0.05152	0.695374			-1.12508	0.32863
-0.23376	0.771931			-1.51802	0.346686			-0.08928	1.10658
-0.17123	0.355061			-0.01277	0.360717			-0.24928	0.063161
-1.21944	0.695954			-1.43047	0.113194			-0.31751	0.030545
-0.10685	0.189524			-0.40027	2.51236			-0.23655	0.080376
-0.20889	0.610864			-1.09936	0.956281			-0.35096	0.029631
-4.93175	0.451918			-0.63369	0.242921			-0.1607	0.141191
-0.12387	2.20071			-1.01487	0.922287			-1.71157	0.543962
-0.37487	0.590184			-0.18777	0.111063			-1.11845	0.071702
-0.76355	0.139975			-0.18342	0.201797			-0.13109	0.52262
-0.00407	0.283074			-0.2931	0.242921			-0.13614	0.530097
-0.40666	0.138096			-0.25556	0.290947			-0.63085	0.514472
-0.12094	0.533821			-0.97275	0.020583			-0.81332	0.328827
-0.03381	1.04007			-1.40766	0.027423			-0.44477	0.319452
-0.33127	0.108416			-0.4673	0.651313			-0.57907	0.56126
-0.12499	0.130404			-0.0359	0.562238			-0.11281	0.530097
-0.28802	0.956899			-0.60188	0.545857			-0.25136	0.09538
-0.0447	0.266602			-3.1282	0.443982			-0.01359	0.458921
-1.20178	0.590023			-0.00939	0.240614			-0.20316	0.349865
-0.26637	0.337497			-0.2702	0.096739			-0.74998	0.568849
-0.21516	0.465332			-0.21628	0.067199			-0.56637	0.15141
-0.16312	0.229017			-0.72027	0.107763			-0.20814	0.184517
-0.23679	0.73143			-0.03929	0.501518			-0.24886	0.48732
-0.67749	0.153299			-0.02628	0.382848			-0.25053	0.144705
-0.13614	0.054847			-0.02453	0.799072			-0.11133	0.091975
-0.36705	0.379268			-0.33521	0.434914			-0.05278	2.88801
-0.0677	0.818868			-0.12135	0.508673			-0.27939	0.366265
-0.00318	0.086735			-0.57867	0.298964			-1.15278	0.279787
-2.31446	0.111829			-0.21567	0.103887			-0.68204	0.195354
-0.31712	0.575175			-0.15727	0.614568			-1.19674	0.179228
-0.25163	0.265667			-0.40322	3.63673			-0.00771	0.125799
-0.26874	0.354831			-0.4171	1.12484			-2.19516	0.195424
-0.2029	0.035733			-0.00387	0.180489			-0.23104	0.847454
-0.424	1.19693			-3.42175	1.15081			-0.56658	0.105722
-0.01022	0.293616			-0.01889	1.16535			-0.17253	0.373735
-0.82101	0.21378			-0.02589	0.527388			-0.1289	0.26728
-0.14482	0.536374			-1.20559	0.378148			-0.14133	0.58457
-0.37001	0.254438			-0.55433	0.015069			-0.00655	0.619153
-0.27249	0.092875			-0.18915	0.470846			-0.30693	0.295351
-0.17639	0.256654			-0.47444	1.09016			-1.77731	0.115261
-0.15716	0.154395			-0.27692	0.095405			-0.4964	0.436517
-0.10723	0.028324			-0.50002	0.051121			-0.07903	0.23445
-0.27279	0.280793			-0.00367	0.263352			-0.03409	0.513008
-0.88137	0.120307			-0.03596	0.556863			-0.10326	0.543633
-0.14249	0.003015			-0.21755	0.401418			-0.1707	0.253058
-0.23526	0.535647			-0.35816	0.20845			-0.54316	0.294192
-0.36292	0.115453			-2.73348	0.209495			-0.37413	0.452151
-0.02795	0.227381			-0.1232	0.57106			-0.08195	0.465238
-2.14597	0.302954			-0.45826	0.902529			-0.22159	0.044936
-0.33155	0.730469			-0.52936	0.527172			-0.31712	0.412443
-0.02257	3.96013			-0.03944	0.443346			-0.23655	0.329437
-0.48909	0.033448			-0.5752	0.253058			-0.32292	0.085197
-0.31076	0.269768			-0.91799	0.420723			-0.39789	0.172323
-0.37977	0.701294			-0.57353	0.469648			-1.92127	0.196751
-0.32151	2.54775			-0.0728	0.114985			-0.2349	0.418059
-0.11058	0.138315			-0.23038	0.178447			-0.94231	0.288424
-0.45142	0.170838			-0.01414	0.530097			-0.25975	0.444132
-0.99075	0.534541			-0.0818	0.230021			-0.13333	0.028654
-1.3424	0.130663			-0.36225	0.284037			-0.08684	0.223719
-2.03342	0.390042			-0.0329	0.599628			-0.99187	0.418059
-0.03549	0.229227			-0.19599	0.37344			-0.47535	0.101179
-1.987	0.125283			-0.01633	0.587295			-1.54015	0.985754
-0.01527	0.392194			-0.06605	0.002746			-0.62458	0.183598
-0.64895	0.146469			-0.0678	0.195415			-0.36016	0.178741
-2.44169	0.4843			-0.2977	0.519125			-0.57001	0.469648
-0.0578	0.363414			-1.02652	0.099066			-2.21561	0.724029
-0.23598	0.272351			-0.21514	0.501626			-0.22821	0.062739
-0.3609	0.411366			-0.09169	0.130396			-0.23519	0.81842
-0.55515	0.440648			-0.23968	1.07538			-0.24886	3.05568
-0.32644	0.173577			-0.10842	0.39056			-0.83185	0.038231
-0.58077	0.342714			-0.81166	0.422702			-1.39383	0.189383
-0.27808	0.95611			-0.82036	0.542953			-0.12776	0.342793
-0.28613	0.137752			-0.15122	2.84055			-0.14962	0.208986
-2.22962	0.17047			-2.4905	0.80295			-0.09852	0.87965
-0.23594	0.69713			-0.05546	0.002746			-0.1342	0.581248
-0.06929	0.259788			-0.15124	0.091317			-0.10263	0.213256
-0.24182	3.44697			-0.03728	0.289844			-1.14723	0.242238
-0.97518	0.163359			-1.70686	0.953251			-0.28593	0.229873
-1.65346	0.152315			-0.32992	0.252316			-0.17975	0.265006
-1.40114	0.336725			-0.87212	0.088931			-0.61748	0.875478
-0.63783	0.1962			-0.51152	0.233586			-0.97275	0.364921
-0.80724	1.3247			-0.16975	0.428275			-1.21944	0.295052
-2.05481	0.159814			-0.45908	0.36719			-0.00321	0.500518
-1.15266	0.303311			-2.69749	0.464716			-1.70014	0.27437
-0.01407	0.394072			-0.08523	0.769291			-0.01822	2.5725
-1.00153	0.265239			-2.1608	0.289952			-0.48984	0.12979
-0.70261	0.142919			-0.18615	0.2982			-0.24953	2.724
-0.05283	2.45414			-2.25625	0.799749			-0.12776	0.739199
-0.31065	0.835004			-0.605	0.474028			-2.68504	0.050798
-0.16414	0.463519			-0.03622	0.296967			-0.03113	0.3849
-0.04059	0.00416			-0.22649	0.344203			-0.07736	0.139079
-0.18951	1.03578			-0.07442	0.335474			-0.0638	0.103962
-0.89045	0.400147			-4.32795	1.08811			-0.06072	6.89476
-2.87395	0.008599			-0.24613	0.151083			-0.14029	0.32965
-0.37064	0.115103			-0.23538	0.181968			-0.14288	2.88801
-0.40615	0.389708			-0.72429	0.591292			-0.95324	0.266728
-0.88642	0.125935			-0.10705	0.439106			-0.19995	0.283597
-0.11182	0.038231			-0.0045	0.33197			-0.12958	0.172323
-0.44038	0.628214			-0.01899	0.260522			-0.18586	0.048464
-2.2188	0.387345			-0.56658	2.31637			-0.46215	0.325504
-0.02724	0.096682			-0.29737	0.016189			-0.24753	0.312268
-0.08382	0.649776			-0.09558	0.208986			-0.30024	2.0475
-0.234	0.493511			-0.70572	0.15936			-2.44624	0.064414
-0.19924	0.193255			-0.01416	0.091466			-0.10712	0.046574
-1.64609	0.490857			-0.40814	0.147743			-0.0169	1.71832
-0.3726	0.41962			-2.20624	0.104312			-0.33303	0.250354
-0.38125	0.199989			-0.13107	0.107763			-0.07246	0.109678
-0.82597	0.132668			-0.00703	0.489711			-0.41989	2.14683
-0.097	0.028318			-0.39531	0.950258			-0.54395	1.56894
-0.00584	0.178506			-0.5691	1.76388			-2.07454	0.471779
-0.50451	0.3061			-0.51621	1.38315			-0.11984	0.069455
-1.50936	0.382171			-0.28558	0.419392			-0.19253	0.144063
-0.04066	0.347659			-0.19889	0.481482			-0.53819	0.214577
-2.09482	0.58316			-0.18026	0.247721			-0.21789	0.16096
-0.73707	0.164757			-0.31065	0.332527			-1.11199	1.04108
-0.85336	0.641559			-0.02879	0.038341			-0.12708	0.027696
-0.66248	0.407718			-0.01479	1.28421			-0.41582	0.082603
-0.03751	0.34417			-0.28484	0.258555			-0.25136	0.138428
-0.02888	1.0944			-0.14272	0.137766			-0.28848	0.033972
-0.03269	1.01327			-0.29861	0.661618			-0.2494	0.341861
-1.35028	0.247982			-0.1941	0.580683			-1.30338	0.212719
-0.50954	0.104456			-1.13873	0.112234			-0.10773	0.066383
-1.12508	0.031398			-0.00966	0.103422			-1.26832	0.226491
-0.12958	1.18782			-0.09623	0.355464			-0.40058	0.369741
-0.94469	0.542467			-2.4022	0.199097			-0.14422	0.13796
-0.13054	0.187506			-0.50954	0.328423			-1.39383	0.510022
-0.10378	0.176316			-0.37247	0.348517			-0.16355	0.299581
-0.0638	0.495866			-0.22727	0.992916			-0.24672	2.37345
-0.11605	0.596635			-0.37151	1.87803			-0.08124	0.92858
-0.75245	1.40096			-0.89135	0.382047			-0.52255	0.504119
-0.23506	0.009345			-0.39231	0.105213			-0.33331	0.281323
-1.27694	0.309787			-1.4142	0.432349			-0.54649	0.272012
-1.35028	1.02021			-0.05509	0.257085			-0.10414	0.162843
-1.06942	1.14951			-0.04018	3.96172			-0.59137	2.54775
-1.25742	0.378471			-0.15677	0.047147			-0.50921	0.045814
-1.31125	0.442046			-0.79712	0.394352			-0.57882	0.169261
-0.00844	1.08811			-0.04069	0.206318			-0.75828	0.007894
-0.02699	0.058853			-0.70631	0.21312			-0.06515	0.500044
-1.24591	0.123996			-0.07321	0.114049			-0.33174	0.096773
-0.25769	1.32909			-0.97518	0.144612			-0.12362	0.195211
-0.25193	0.178741			-0.18749	1.38342			-0.58415	0.407441
-1.47964	0.081926			-0.14956	0.330639			-0.23871	0.146753
-0.17387	0.781018			-0.12289	0.30926			-0.75672	1.12115
-0.08887	0.028719			-1.13844	0.387582			-0.00425	0.172029
-0.08542	0.70753			-0.12226	1.29401			-1.36933	0.200187
-0.44719	0.315893			-1.50648	0.644281			-0.07283	0.084868
-0.44622	0.374876			-0.64614	0.194919			-0.13928	0.043589
-0.13521	0.531779			-0.52791	0.313447			-0.43413	0.643613
-0.1728	0.331624			-0.78236	0.435832			-0.39789	0.364917
-0.08991	0.071484			-0.84068	0.878089			-1.74087	0.23684
-0.55683	0.450996			-0.05067	0.146128			-0.20919	0.461489
-0.36283	0.773823			-0.5451	0.263394			-0.86108	0.403786
-0.59658	2.96308			-0.71143	0.235237			-0.99424	2.34477
-0.10945	0.095391			-0.42408	0.791791			-0.18698	0.733406
-0.46686	1.19785			-0.5158	0.582472			-0.46505	0.055491
-0.08272	0.126246			-1.32376	1.15278			-0.14748	0.398406
-0.37575	0.682785			-0.19889	0.258209			-0.38232	0.559416
-1.98369	0.191216			-1.55159	0.583058			-0.03268	0.095796
-0.60642	0.017688			-0.18915	1.58557			-0.24581	0.336008
-1.90104	0.073771			-0.28811	0.3061			-0.53196	0.376537
-0.27714	0.45122			-0.08997	0.166561			-0.14899	0.342382
-0.46747	0.346954			-1.62688	0.421501			-0.38903	0.39513
-0.43604	0.285284			-0.13284	0.069564			-0.3064	0.207759
-0.17661	0.381909			-0.00774	0.176384			-1.75293	0.172899
-0.25124	0.139079			-0.50454	0.133489			-0.38443	0.00613
-0.47948	0.247197			-0.06298	0.456616			-1.3232	0.196561
-0.2145	0.73143			-0.4171	0.883283			-3.03876	0.9928
-0.49042	2.621			-0.08523	0.728221			-0.04659	0.104492
-0.05477	0.153404			-0.3459	0.241429			-2.80389	0.407624
-1.15278	0.243534			-0.06727	0.771181			-0.34951	0.187868
-0.03845	0.190998			-0.49758	1.54265			-0.15003	0.354502
-0.90201	0.08753			-0.11614	0.430676			-0.69496	0.823859
-0.02424	0.288921			-0.06304	0.457988			-0.39839	0.415545
-0.5144	0.476636			-0.78063	0.519873			-0.13642	0.586348
-0.28852	0.871929			-0.04069	0.163721			-1.64962	0.083941
-0.06251	0.119733			-0.15947	0.028719			-0.75672	0.45199
-0.08637	0.135188			-0.73376	0.130282			-0.06757	1.8966
-0.07459	0.117494			-0.18767	0.292975			-0.40223	0.546397
-0.63829	0.625805			-0.21457	0.201186			-0.17144	0.167368
-1.37921	0.385807			-0.01286	0.133204			-0.07791	0.098446
-0.17446	0.462211			-1.76249	0.093652			-0.86108	0.3849
-0.17874	0.694029			-0.73865	2.08796			-0.0972	1.93954
-1.6191	0.383876			-0.12281	0.31731			-0.26417	0.464993
-2.31083	0.032317			-0.36115	0.062207			-0.2449	0.729118
-0.70536	4.44873			-2.44647	0.143911			-0.93971	1.25272
-0.1689	0.279104			-2.74147	0.372584			-0.40369	0.577866
-0.42547	0.470892			-3.54792	0.145297			-1.15913	0.309173
-0.21514	0.541949			-0.39824	0.642704			-0.00771	0.143629
-0.63369	0.28288			-2.96645	0.317855			-0.16441	0.808788
-0.14368	0.261773			-0.2126	0.241329			-0.25974	0.045987
-0.18068	0.26112			-0.38428	0.470612			-1.14748	0.225783
-0.2817	0.123971			-1.64449	1.02021			-0.02148	0.122879
-3.34416	0.015915			-0.28484	0.271454			-1.102	0.537048
-0.02437	0.347528			-0.25471	0.062248			-0.16536	0.270982
-1.47208	0.24588			-0.01154	0.277119			-0.27476	0.407233
-2.36805	1.31314			-0.02173	0.502208			-0.12281	0.718706
-1.61333	0.753349			-0.19082	0.200973			-0.24365	0.630332
-0.96785	0.466845			-0.14595	0.221661			-0.4116	0.732938
-0.12782	0.640677			-0.72027	0.472135			-0.01054	0.487633
-0.0477	0.663369			-0.02071	0.176968			-0.40058	0.373016
-0.03944	0.319985			-0.43421	0.369912			-0.02654	0.690088
-0.22943	0.378403			-0.79773	0.265239			-0.14899	0.212156
-0.21329	0.095329			-0.28603	0.029903			-0.0563	0.172004
-0.24303	0.172347			-0.21513	0.02583			-1.0122	0.257431
-0.80637	0.502208			-0.01719	0.370244			-0.35634	0.08095
-0.14422	0.263162			-0.06304	0.608584			-2.13344	0.012797
-0.12321	0.088931			-0.21457	0.347659			-0.05706	0.493511
-0.30495	0.330663			-1.99586	0.942913			-2.44471	0.242921
-0.10543	2.99066			-1.34131	0.209695			-0.027	1.06376
-0.76237	0.074632			-0.09391	0.652567			-0.85432	1.88086
-0.16465	0.015152			-0.64341	0.078574			-0.96055	0.151803
-0.05856	0.210665			-0.60642	3.39853			-0.31982	0.188966
-0.41627	0.378645			-0.12667	0.019996			-0.30542	0.013159
-0.19925	0.091928			-0.05025	0.089187			-0.10608	0.596403
-0.15284	0.514371			-0.8375	0.321728			-1.51802	1.09675
-0.5631	0.098305			-0.64228	0.070478			-0.01612	0.213256
-0.3681	1.6641			-0.23911	0.536374			-0.79239	0.165375
-0.29657	0.138096			-0.07203	0.075917			-0.10447	0.641073
-1.1394	0.869883			-1.04112	0.396457			-0.61356	0.297219
-0.46708	0.153552			-0.29696	0.331177			-1.06523	0.746067
-1.07909	0.144063			-0.08758	0.267561			-0.53915	0.036921
-0.29725	0.292566			-0.00498	2.45253			-0.4911	0.091021
-2.49776	0.379361			-0.15786	0.134793			-0.4964	0.256819
-0.12607	0.188117			-0.41347	0.321212			-0.98278	0.242238
-1.15012	0.547432			-0.40379	0.345989			-0.34149	0.237654
-0.10797	0.069543			-0.06456	0.313447			-0.39115	0.029631
-0.24005	0.257174			-0.19871	0.427458			-0.09852	0.304081
-0.01803	0.129873			-0.03004	0.278045			-0.00741	0.202311
-0.31017	0.503693			-0.13319	0.417589			-0.3027	0.097684
-0.12533	0.041091			-0.75372	0.329957			-0.36494	0.314376
-1.71577	0.038631			-1.12278	0.246			-0.18535	0.451644
-0.28558	0.311953			-0.5144	0.936719			-1.15266	0.172359
-0.37487	0.274745			-0.14247	1.05791			-0.41962	1.07484
-0.552	0.221323			-0.112	0.002746			-0.62754	0.071499
-7.42092	0.163721			-0.15947	0.431312			-0.42797	0.119513
-0.7237	1.25529			-0.05182	0.039343			-0.15064	0.64126
-0.06132	0.170557			-0.34076	0.82093			-0.15121	0.035369
-0.16776	2.8576			-0.13695	0.520483			-0.04762	0.166677
-0.42686	0.208449			-2.37871	0.479928			-0.28719	0.547564
-0.112	0.097995			-0.50454	0.699758			-1.03728	0.030988
-0.13305	0.459543			-0.60642	0.470652			-0.0195	0.317855
-0.27979	0.50608			-2.76832	0.15278			-0.04018	5.16787
-0.45915	0.320706			-0.02887	0.346954			-0.19535	0.654382
-2.37997	0.205197			-0.72027	0.850031			-0.39734	0.760335
-0.06985	0.331042			-0.00032	0.187868			-0.00649	0.302404
-0.91196	0.382676			-0.70368	0.422657			-0.0648	0.056266
-0.71974	1.04699			-0.97515	0.54617			-0.14556	1.88703
-2.04089	0.586642			-4.24619	0.440648			-1.21944	0.602606
-0.38193	0.445422			-0.09211	0.400207			-0.02827	0.235614
-0.32824	0.030206			-0.39231	0.084237			-0.84077	0.378403
-0.14103	0.6843			-0.0169	1.21447			-0.37078	6.89476
-0.94479	0.052609			-0.03393	0.342382			-0.90082	0.001833
-0.56799	0.109987			-0.60974	0.566535			-2.09216	1.36442
-0.48182	0.015313			-0.27071	0.566697			-0.10733	0.1214
-0.86793	0.270982			-0.00992	0.453724			-0.03584	0.104863
-0.54956	0.532454			-0.7237	0.181514			-0.10838	0.008357
-0.32335	1.04151			-0.12167	0.934863			-0.11775	0.397701
-0.23119	0.144825			-0.28328	0.223721			-0.84077	0.057708
-1.46394	0.457988			-0.10615	0.349761			-0.08271	0.1962
-0.31405	0.187506			-0.70793	5.37234			-1.70108	0.04422
-0.68204	0.189645			-0.02795	0.346355			-0.20333	0.850031
-0.84043	0.196655			-1.44751	1.1479			-0.10338	0.880447
-0.27727	0.588172			-1.2866	0.449292			-0.04881	0.02869
-0.10703	0.062673			-1.44426	0.248806			-0.02596	0.084552
-0.09255	0.141987			-0.03277	0.489047			-0.33805	0.059872
-0.1552	0.425822			-1.10173	0.029132			-0.60902	1.70311
-0.15947	0.174851			-0.21964	3.11001			-0.70311	2.39187
-0.00662	0.075917			-0.30872	2.53703			-2.56555	0.261492
-0.89038	0.151727			-2.37036	0.070431			-0.47859	0.392912
-0.11426	0.511693			-0.86108	1.12929			-0.05266	0.266728
-0.32335	0.3849			-1.21549	0.259509			-0.09471	0.149169
-0.08695	0.65002			-0.35719	0.831967			-0.11992	0.184219
-0.32752	0.181818			-0.123	0.133204			-1.34131	0.03674
-0.71167	0.177689			-1.32274	2.84055			-0.01286	0.924067
-0.01958	0.210056			-0.18823	0.554596			-0.13685	1.43471
-1.44486	0.252343			-0.50129	0.242479			-0.05537	1.12357
-0.12562	0.106441			-0.89135	0.211282			-2.44624	0.14491
-1.2951	0.259509			-0.23413	0.859611			-0.48766	0.53022
-0.00679	0.382047			-0.18823	0.224904			-0.42408	0.457392
-0.17772	0.435649			-0.00032	0.445359			-0.35962	1.04108
-0.88845	0.554366			-0.5691	0.271851			-0.13642	0.121722
-0.09274	0.545487			-0.39175	0.26425			-0.50954	0.167923
-0.44927	0.586386			-0.02092	0.064133			-1.30168	0.178682
-0.10999	2.30707			-0.43037	0.038503			-1.30002	0.048162
-0.26871	0.091466			-0.01889	0.722677			-0.15563	0.085657
-0.97862	0.208047			-0.01286	1.3814			-0.03919	0.786003
-0.43051	0.634973			-0.12807	0.512245			-0.82597	0.484959
-1.26387	0.153956			-0.25769	2.55255			-0.08382	0.289041
-1.07691	0.410389			-0.15434	0.181968			-0.19136	0.045746
-0.61232	0.509275			-0.71143	0.2361			-0.47881	0.100953
-0.22816	0.343574			-0.06894	2.34477			-0.21698	0.260877
-0.00955	1.44916			-0.11996	0.016033			-1.03728	0.036106
-0.92218	0.05484			-0.41644	0.450099			-0.28837	0.538262
-0.41556	0.638157			-0.06917	0.304797			-0.02582	0.158956
-0.13874	0.256411			-0.08521	0.014009			-0.71974	0.258298
-0.44477	0.463917			-0.18417	0.460376			-0.74766	0.372921
	0.598445			-0.5158	0.490944			-1.74345	0.352256
-0.02246	0.289792			-0.52118	0.015952			-0.58257	0.468879
-2.00375	0.304797			-0.44461	0.022909			-0.03381	0.170524
-0.32669	0.00581			-0.19355	0.21312			-1.66557	0.881938
-0.87963	0.371628			-0.00314	0.34024			-0.20599	0.576901
-0.12807	0.213018			-0.516	0.420723			-1.23451	0.019913
-0.56423	0.897505			-0.55818	0.42204			-0.18014	2.59274
-0.1163	0.342903			-2.36868	0.027936			-0.64177	0.484547
-0.37843	0.366302			-1.63775	0.080552			-0.19992	0.04422
-0.32555	0.145382			-0.34735	0.46012			-0.01359	0.111338
-0.15003	0.252131			-2.15768	0.162681			-1.82869	0.447801
-0.51425	0.204291			-1.40239	0.204291			-0.00498	0.293037
-0.02399	0.421248			-0.14482	0.131856			-0.41644	0.341106
-2.34775	0.983659			-0.1209	0.107763			-0.00689	0.604835
-0.68907	0.860072			-0.35734	0.557921			-0.07791	0.784714
-0.17561	0.020026			-0.39682	0.730469			-0.08423	0.129295
-0.26903	0.65002			-0.26181	0.551417			-0.13225	0.138228
-0.79716	0.324759			-0.2349	0.466491			-0.03154	0.520501
-0.34219	0.052609			-0.99007	0.314502			-2.05769	0.230022
-0.03381	0.465109			-0.43365	0.326778			-2.44471	0.817054
-0.27431	0.096773			-0.00712	0.536374			-0.12869	0.394006
	0.090794			-0.56753	0.107981			-0.56413	0.486022
	0.279507			-0.37151	0.381416			-0.76403	0.367766
	0.580409			-0.60642	0.272351			-0.80661	0.311953
	0.295774			-2.25625	0.505711			-0.31065	0.153317
	0.981425			-1.35236	0.133204			-0.34425	2.23342
	0.39142			-0.10733	0.288642			-2.16235	0.487633
	0.037072			-0.00484	0.913851			-0.29069	0.179179
	2.47464			-0.08025	0.479928			-0.16412	0.282755
	0.179228			-0.0155	0.091478			-1.13203	0.235426
	0.146862			-0.28484	0.543365			-0.73376	0.087817
	0.120745			-0.15563	0.527656			-0.79178	0.586076
	0.309283			-0.48424	0.262494			-0.63639	0.366302
	0.407624			-0.17446	0.161902			-0.01527	0.071547
	0.343839			-2.20128	0.250806			-1.31667	0.280376
	0.484882			-1.6446	0.208194			-0.02453	0.083135
	0.982514			-0.80115	0.024903			-0.41193	0.843242
	0.155363			-1.44623	0.705832			-0.54956	0.135229
	0.167467			-1.452	0.1214			-0.09401	0.165961
	0.15279			-0.49054	0.659427			-0.85106	0.202408
	0.198178			-0.251	0.337659			-1.003	1.87867
	0.499526			-0.01277	0.743353			-0.21441	0.164437
	0.485563			-0.15159	0.084265			-0.26862	1.84518
	0.038268			-0.21333	0.274216			-0.77166	0.187681
	0.190157			-0.04617	0.344796			-0.0634	0.103682
	1.68301			-1.48992	0.355147			-0.3976	2.46127
	0.008575			-0.5158	0.484593			-0.12981	1.19816
	0.202788			-0.53196	0.190508			-2.31968	2.37345
	0.071776			-1.37082	0.193254			-0.28569	0.411221
	0.95611			-0.15426	0.15103			-0.36766	0.05785
	0.149566			-1.03116	0.017445			-1.10684	0.115812
	0.229465			-0.55421	0.299753			-0.79503	0.458744
	0.812685			-1.55006	0.266812			-0.20683	0.18407
	0.206674			-0.5158	0.401903			-2.39982	0.526068
	0.635235			-0.30353	0.402099			-0.18724	0.383876
	0.897466			-0.2191	0.387513			-0.42408	0.091021
	0.711303			-0.13225	0.106348			-0.15003	1.83141
	0.477464			-0.91761	0.209494			-0.09255	2.69228
	0.302989			-0.48505	0.934863			-0.62436	0.157543
	0.046408			-1.23925	0.501374			-0.05509	0.401686
	0.638176			-0.36826	0.256827			-0.40369	0.200842
	1.21447			-0.23132	3.18142			-0.04512	0.539664
	1.2046			-0.27979	0.134793			-0.01054	0.18855
	0.372176			-0.06108	0.059066			-0.07766	0.246685
	0.524783			-0.41404	0.305986			-0.85506	1.55528
	0.997324			-0.00788	0.288488			-0.18837	0.382673
	0.992752			-2.14914	0.831967			-0.00518	0.290924
	0.141505			-0.23641	0.417436			-0.09839	0.868243
	0.732938			-0.54587	0.470652			-0.20316	0.2472
	0.254876			-0.75038	0.975418			-0.62683	0.113888
	0.126697			-0.72027	0.048378			-0.16859	0.271617
	0.148862			-0.40285	0.654382			-0.13565	0.395699
	0.346789			-0.76796	0.084764			-0.71854	2.34202
	0.268097			-0.02933	0.697191			-0.01822	2.33694
	0.539961			-0.23168	0.196188			-0.11574	0.651761
	0.337425			-0.68363	0.965892			-0.18323	0.644281
	0.313502			-1.33242	0.556863			-0.112	0.279518
	0.369401			-3.03876	0.625832			-0.12857	0.905718
	1.68335			-0.02167	0.206413			-0.26561	0.001718
	0.459543			-0.60283	0.439939			-0.20714	0.084998
	0.110786			-0.56753	0.423889			-0.05537	0.69619
	0.30451			-0.1231	2.47013			-0.94231	0.502124
	0.242577			-0.32789	0.434213			-0.02827	0.200377
	0.190309			-2.09216	0.225647			-0.00484	0.115261
	0.517744			-0.99476	0.457988			-1.00862	0.077404
	0.119228			-2.36718	0.048378			-0.17472	0.436979
	0.045633			-2.15768	0.485563			-0.1044	0.815444
	0.272012			-2.83721	0.035734			-0.56413	0.295052
	0.077765			-2.11928	0.250806			-0.73076	0.722412
	0.161058			-0.95531	0.261527			-0.68161	0.507062
	0.151516			-4.35076	0.444929			-2.78985	0.142269
	0.178532			-0.4833	0.382047			-0.59485	0.374015
	0.00901			-0.30787	0.319555			-0.08195	0.569537
	0.335509			-1.5133	0.555207			-1.36001	0.454229
	0.257431			-0.58073	0.021045			-5.26054	0.041715
	0.045584			-0.60636	0.372005			-0.02732	0.271789
	0.346686			-0.55618	0.751968			-0.85983	1.60744
	0.220504			-0.08523	0.939335			-0.78875	0.018263
	0.08926			-0.07511	0.268111			-0.05849	0.276385
	0.053056			-1.71577	0.539501			-1.70445	0.21411
	0.628507			-0.47023	1.19432			-0.02589	0.142
	0.478687			-0.09558	0.947574			-0.11281	0.290421
	0.170517			-0.19355	0.204707			-0.80583	0.80784
	0.018342			-0.38027	0.417587			-0.39014	0.091001
	0.103331			-0.10874	2.50332			-0.12174	0.058033
	1.3794			-0.09291	1.04953			-1.0426	0.014017
	0.341106			-0.10659	0.114049			-0.52322	0.21994
	0.08916			-0.12926	0.130404			-0.73376	0.134318
	0.422497			-0.0704	0.141493			-0.51467	0.229101
	1.07484			-0.95278	0.236184			-0.88232	0.41004
	0.170664			-0.5158	0.250949			-0.72163	1.30781
	0.619153			-0.16953	0.166601			-0.30138	0.46012
	0.206461			-0.45128	0.351627			-0.16859	0.039382
	0.205983			-1.59146	3.96013			-2.09482	0.314376
	0.280214			-0.49875	1.1326			-0.21868	1.55549
	0.110898			-0.58533	0.143349			-0.09251	0.01959
	0.250691			-0.14376	0.074119			-0.21762	1.30839
	0.517939			-0.07269	0.456751			-0.47951	0.413117
	0.80744			-0.68841	0.314787			-1.68112	0.576684
	0.303311			-0.62823	0.225484			-2.07422	0.215689
	0.328101			-0.47527	0.177187			-0.1096	0.06525
	0.005315			-0.08784	0.173577			-0.27317	0.387654
	0.158655			-0.05773	0.028719			-0.27279	0.830837
	0.455152			-0.37743	0.131123			-1.85373	0.281323
	1.80193			-0.17613	0.5627			-0.26966	0.042684
	0.925336			-0.67114	0.27431			-0.25242	0.000945
	0.013645			-0.22988	0.250691			-0.3319	0.866612
	0.384265			-0.02628	4.27351			-0.33127	1.85469
	0.146085			-0.44208	0.485762			-1.70812	6.11861
	0.500064			-0.01778	2.05793			-0.98463	0.397437
	0.411366			-0.47648	0.409173			-1.3527	0.759609
	0.013994			-0.00072	0.028318			-1.27561	0.103339
	1.75679			-1.59146	1.15474			-0.30022	0.299376
	0.462349			-2.617	2.29338			-0.04223	0.883283
	0.261773			-0.79773	0.592566			-0.552	0.310312
	0.202835			-0.63658	3.29241			-0.10735	0.113771
	0.168978			-3.29535	0.762751			-0.50108	0.191216
	0.427547			-0.10212	0.578514			-0.16114	1.21447
	0.258298			-0.07187	0.329089			-0.86793	0.110039
	0.32183			-0.83962	0.135741			-0.52118	0.3849
	0.418555			-0.14181	0.545487			-0.02693	0.554546
	0.01219			-0.27939	0.30451			-0.31567	0.786625
	0.401903			-0.00584	0.690729			-0.40425	0.114468
	0.729921			-0.0856	1.24158			-0.06507	0.099532
	0.638692			-0.27808	0.696574			-0.8869	0.350242
	0.418059			-0.18323	0.626158			-0.61876	0.235491
	0.250892			-1.32065	0.619616			-0.44837	3.46304
	0.318181			-1.9646	0.263839			-0.08886	0.563651
	1.02755			-0.37579	0.643532			-0.44719	0.355977
	0.010854			-0.09591	0.670443			-0.02154	0.452326
	0.359464			-0.33521	0.043742			-0.53196	0.227563
	0.410494			-0.09794	0.190038			-1.0122	1.23549
	0.588261			-0.54193	0.20237			-0.15165	0.211282
	0.135434			-0.0648	0.11144			-2.69749	0.325141
	0.235917			-0.22775	0.580409			-1.23451	0.730018
	0.256055			-0.73215	0.409887			-2.71286	0.091975
	0.168978			-0.09517	0.182167			-0.62411	0.63615
	0.109877			-1.65213	0.654386			-2.055	0.442212
	0.576125			-0.22821	3.24894			-0.63652	0.14491
	0.33156			-0.43209	0.290763			-0.15053	0.296121
	0.311942			-0.95531	0.592566			-0.47798	0.071499
	0.245551			-0.30787	0.187445			-0.01766	1.49326
	0.628007			-0.23996	0.523914			-0.04512	0.160248
	0.049666			-0.123	0.553746			-0.66035	0.45309
	0.124857			-0.44208	0.802919			-0.08157	0.472543
	0.279693			-0.16221	0.342382			-0.49221	0.39142
	0.368974			-0.21089	0.277119			-0.41299	0.934863
	0.498506			-0.06411	1.15278			-0.00993	0.436543
	1.11027			-0.27939	0.113771			-0.03278	0.051925
	0.538031			-2.37036	0.929451			-0.02146	0.456255
	3.14471			-0.26825	0.092361			-0.50454	0.616037
	0.596243			-0.97275	0.441153			-0.44849	0.091021
	0.077404			-0.10133	0.23872			-0.02545	0.195211
	0.2419			-0.16152	0.017688			-0.73427	0.247581
	0.386391			-0.23242	0.166477			-0.1707	0.730018
	0.189327			-0.01633	0.196751			-0.52515	0.099066
	0.313443			-0.48469	0.916615			-0.10099	0.418368
	0.477348			-0.06132	0.444929			-0.22656	0.12783
	0.548256			-1.13494	0.038216			-0.37977	0.088198
	0.075629			-0.6867	0.712042			-0.16113	0.034287
	1.36472			-0.23594	0.222123			-0.07262	0.166477
	0.443957			-2.58453	0.275521			-0.22988	0.378944
	2.02103			-0.07829	1.16535			-0.49868	0.428311
	0.342588			-0.27953	0.222348			-0.85336	0.095286
	0.112485			-0.25769	2.61401			-2.44493	1.61383
	0.163515			-0.73427	0.157815			-0.13333	0.043525
	0.284354			-0.39231	0.441425			-0.17805	0.198208
	0.143524			-0.01397	0.407143			-0.15064	0.41642
	1.29463			-0.38705	0.002363			-0.04266	1.1779
	1.37791			-0.53127	0.342588			-0.13928	0.317151
	0.427007			-0.66107	2.37388			-0.03847	0.331624
	0.010238			-0.0947	0.54617			-0.16603	0.546654
	0.16686			-0.23435	0.651313			-0.31608	0.051963
	0.262494			-0.08758	0.33018			-0.23598	2.42967
	0.66767			-0.02173	0.045584			-1.31671	0.31731
	0.205921			-0.085	0.174566			-0.11995	0.117582
	0.208575			-0.10945	0.415487			-2.25625	0.631498
	0.222776			-0.10369	0.217925			-0.12935	0.071949
	5.60459			-0.07867	0.274889			-0.03881	0.837629
	0.459904			-0.99043	0.758192			-0.02887	0.648809
	0.935877			-0.06507	1.22084			-0.39548	0.038571
	0.193775			-0.46611	0.781018			-0.05502	0.223795
	0.314713			-0.02827	1.67912			-0.06787	0.144384
	0.345744			-1.18471	0.254073			-0.27055	0.371458
	0.731885			-0.33461	0.216788			-0.00045	0.190071
	0.292275			-0.06094	0.062557			-1.53066	0.051746
	0.560415			-0.78063	0.377141			-1.13871	0.044451
	0.501962			-0.81328	1.15081			-0.34735	0.117582
	0.371414			-0.71238	0.104456			-0.14899	0.477968
	1.03526			-0.20733	0.768812			-0.04677	0.057995
	0.276148			-0.03595	0.245595			-2.70274	0.407649
	0.327962			-0.32292	0.007535			-0.06097	0.293195
	0.682468			-0.43144	2.35317			-0.35096	0.309759
	0.444063			-0.72027	0.19773			-0.34453	0.377861
	0.045987			-0.46574	0.348517			-0.08661	0.06113
	0.316353			-1.76249	0.105213			-0.25124	0.70659
	0.092383			-0.08113	0.628532			-0.61689	0.297043
	0.80402			-0.10338	0.176384			-4.32795	0.554546
	0.573412			-0.4977	0.22104			-0.29404	0.538031
	0.065761			-1.47208	0.233949			-1.53066	1.42258
	0.398611			-0.35954	0.55155			-0.33392	0.036106
	0.406742			-0.46114	1.62663			-0.91124	0.171578
	0.42648			-0.21316	0.6018			-0.71238	0.376537
	0.400147			-0.69786	0.730832			-0.11426	0.206962
	0.613587			-1.37679	0.279823			-0.36009	0.617114
	0.453782			-0.03389	0.790947			-0.1707	0.115812
	0.242406			-0.60642	0.603613			-1.24159	1.42505
	0.208316			-0.12174	0.242663			-0.40223	0.661818
	0.080406			-0.50058	0.532297			-0.76611	0.038216
	0.224722			-0.42024	0.508422			-0.53545	0.859804
	0.083727			-0.03397	1.06336			-0.08523	0.604835
	0.644222			-0.03046	1.23549			-0.31504	0.51313
	0.620858			-0.69823	0.644201			-0.01479	0.39142
	0.245349			-0.12721	0.732726			-3.06799	0.12487
	0.027205			-0.19992	0.062897			-1.48254	0.100068
	0.027398			-0.46939	0.186536			-0.80661	0.223795
	0.530097			-0.04876	0.030545			-0.14805	0.240528
	0.003746			-0.18499	0.222123			-0.05817	0.254587
	0.431312			-0.40058	0.347052			-0.19547	0.274743
	0.374731			-1.03791	0.627016			-0.01278	0.14668
	0.264721			-0.38443	0.423178			-0.92086	0.177294
	0.621633			-0.39262	0.436782			-0.29895	0.089243
	0.307052			-0.00655	1.14922			-1.79275	0.123971
	0.200645			-0.06267	2.31637			-0.03982	0.309367
	0.383548			-1.1139	0.739199			-0.07791	0.344796
	0.176384			-0.26825	5.86623			-0.09396	0.253454
	0.277306			-0.0957	0.462439			-0.35922	0.975182
	0.818972			-0.13305	0.552614			-0.41207	0.253443
	0.308223			-0.21971	0.046416			-0.05025	0.457267
	0.187126			-2.82352	2.621			-0.32644	0.284354
	0.142852			-0.09862	0.08144			-1.09048	0.331292
	0.25465			-3.9019	2.47013			-0.03692	1.17101
	0.30352			-0.07321	1.18678			-0.36101	0.70257
	0.350158			-0.10374	0.037153			-0.3727	0.644226
	0.448724			-0.09862	4.7573			-0.44477	0.122445
	0.150601			-0.23833	0.038341			-0.6057	0.017888
	0.481608			-0.46611	0.489711			-0.18614	0.383876
	0.258078			-0.07511	0.193254			-0.75828	0.54156
	0.376569			-3.62997	0.305298			-0.05657	0.091021
	0.482218			-0.13315	0.481292			-0.37181	0.222991
	0.034287			-0.13929	1.03652			-0.03057	0.437789
	0.084269			-2.68504	2.18365			-0.17776	0.826596
	0.504426			-0.38027	0.108385			-0.01277	0.537915
	1.38997			-2.15768	2.41491			-0.18724	0.299986
	2.99066			-1.11182	0.508021			-0.02498	0.2361
	0.082446			-1.2206	0.750548			-0.19176	0.973135
	0.793322			-0.1289	0.102682			-0.5426	0.365946
	0.526266			-0.16898	0.408769			-0.07867	0.451644
	0.179572			-0.38734	0.250892			-0.32033	0.183564
	0.1684			-1.31671	4.92119			-0.16777	0.106824
	0.094408			-0.27929	0.192469			-0.03324	0.593995
	0.853167			-0.2178	0.082603			-0.2126	0.32132
	0.127776			-0.32639	0.187711			-0.16855	0.037416
	0.171785			-0.16855	0.040716			-0.04795	0.143303
	0.064414			-0.07213	0.456457			-0.04512	0.377638
	0.30841			-0.42805	0.553206			-0.27939	0.285788
	0.640336			-2.3757	0.028719			-0.09263	0.130863
	0.743507			-0.1198	1.09367			-1.0381	3.39287
	1.04318			-0.14765	1.15785			-0.68841	0.875483
	0.025787			-0.05663	0.483639			-0.10733	0.839245
	0.268069			-0.03751	0.090493			-0.15653	0.382227
	0.006216			-0.50692	0.54876			-0.42164	1.61564
	0.439388			-0.4311	0.164848			-0.3728	0.208809
	0.187084			-0.34841	0.325242			-0.38428	0.127776
	0.032749			-0.36115	0.376537			-0.02933	0.258078
	0.451593			-0.0648	0.385946			-0.25233	0.142136
	0.517179			-0.36275	0.690482			-0.70793	2.88801
	0.691294			-0.96785	2.37388			-1.33333	0.753872
	0.044041			-0.39262	0.675149			-0.34473	0.627013
	0.066107			-0.40812	0.118142			-0.54449	0.209641
	0.187681			-0.4975	0.605001			-0.51425	0.211282
	0.086409			-0.19176	2.29338			-0.27317	0.853167
	2.28904			-0.89135	0.412316			-0.42055	2.15452
	0.398429			-0.19086	0.411373			-0.00261	0.230073
	0.664173			-0.00409	0.264721			-0.25869	0.304433
	0.943807			-0.31926	0.115784			-0.04037	0.094571
	0.299986			-0.95278	2.24816			-0.42483	0.300038
	0.233919			-0.59569	0.330895			-0.06411	0.619935
	0.24088			-0.01539	0.049666			-0.4999	0.303047
	0.040833			-0.70522	0.235887			-0.58195	0.00613
	0.071124			-0.46514	0.515874			-0.06876	0.16686
	0.962878			-0.25007	5.86623			-0.1551	0.26112
	0.495931			-0.46611	0.377258			-0.82845	0.337425
	0.040426			-0.23598	0.501374			-3.78046	1.42505
	0.278043			-0.40812	0.595753			-0.21868	0.052609
	0.143349			-1.05412	0.187711			-0.18767	0.317312
	1.3132			-0.70073	0.702533			-0.31017	0.95611
	0.307052			-1.70845	0.462211			-0.37872	0.6018
	0.554506			-0.62436	0.538031			-0.00436	0.267107
	0.248433			-0.08528	1.99664			-0.2349	0.72628
	0.371046			-0.35647	0.016189			-0.04018	0.202311
	0.153404			-0.04059	5.86623			-1.60561	0.15136
	0.631498			-0.32679	0.078593			-0.26013	0.13786
	0.821658			-1.23611	0.331311			-0.04775	0.366302
	0.258124			-0.28731	0.260266			-0.34649	0.127302
	0.306797			-2.48767	1.07403			-0.27361	0.209587
	0.063695			-0.08813	0.657295			-0.04266	1.51236
	0.250096			-2.15768	0.148627			-2.61495	0.233073
	0.073431			-0.70522	0.015564			-0.29657	0.897798
	0.714962			-0.62644	1.78871			-0.27576	0.23173
	0.142542			-1.26884	0.054197			-0.15537	0.233969
	0.176929			-0.17306	0.16115			-0.35854	6.90125
	0.365983			-1.46868	0.27822			-0.31124	0.260877
	0.178447			-0.22519	0.697851			-0.08928	0.992752
	0.18997			-3.66072	0.162843			-0.06787	0.20632
	0.581565			-0.24111	0.166561			-0.81559	0.55762
	1.12641			-0.02399	1.9468			-0.54956	0.131985
	0.600919			-0.08647	0.382266			-0.28569	0.091975
	0.743829			-0.03965	0.043579			-0.56822	0.245731
	0.217206			-0.01731	0.667292			-0.37145	0.374085
	0.347528			-0.4544	0.448398			-0.85302	1.23157
	0.016509			-0.72027	0.251505			-0.07684	0.107963
	0.572824			-0.40077	0.087192			-0.16536	0.10066
	0.482946			-0.7433	0.1533			-0.0728	0.475985
	0.36378			-0.85983	0.480995			-0.31446	0.273255
	0.224139			-2.80378	2.87571			-0.23816	0.037055
	0.194743			-0.21704	0.613598			-0.90082	0.657068
	0.650205			-0.9022	0.666112			-0.64614	0.014346
	0.04918			-0.50622	3.09218			-0.06727	0.378023
	0.063901			-1.2511	1.15474			-0.3844	0.382848
	0.867914			-0.14871	0.488137			-0.06202	0.966774
	0.109045			-0.35347	0.926207			-0.25002	0.171663
	0.500518			-2.46238	0.479639			-0.21272	3.05568
	0.297591			-0.71017	0.059571			-0.0168	0.033541
	0.335393			-1.13494	0.345744			-0.01619	0.456255
	0.249315			-0.62559	0.10208			-0.23495	0.56126
	0.143303			-2.66509	0.182822			-0.04874	0.264624
	0.255662			-0.05671	0.525389			-0.07867	0.024706
	0.028182			-0.26279	0.956281			-0.03847	0.102296
	2.03038			-0.73993	0.183033			-0.03268	0.258428
	0.742732			-0.09169	0.302312			-0.55154	0.224833
	0.535997			-0.28021	1.10253			-0.97862	0.37014
	0.245063			-0.21019	0.162669			-1.25742	0.615904
	0.208297			-1.24121	0.446392			-0.12088	0.372921
	0.10693			-0.07206	0.586642			-0.01619	1.03212
	0.110029			-0.29331	0.343286			-0.1231	0.398406
	1.14852			-0.34204	0.221713			-0.85336	0.600802
	0.195424			-0.89135	1.29415			-0.55054	0.456666
	0.460126			-0.00712	0.135282			-0.12135	0.326711
	0.226942			-0.16719	0.41608			-0.32243	1.04053
	0.195995			-0.31463	0.501374			-2.71104	0.737328
	0.254746			-0.39066	0.348093			-0.06761	0.768336
	0.30936			-0.08919	0.08144			-0.1473	0.173425
	0.342024			-0.69566	0.296157			-0.28802	0.029104
	0.40457			-0.08641	0.581064			-0.58572	0.763467
	0.413374			-0.12343	1.07549			-0.19922	2.87571
	0.131123			-0.54892	1.15474			-0.28771	0.864851
	0.045814			-0.03692	0.038174			-1.53331	0.47619
	0.149128			-0.60157	0.337144			-0.85506	0.561705
	0.396458			-0.4673	0.446139			-0.01766	0.020804
	0.002584			-0.48433	0.065749			-0.88549	0.817726
	0.294115			-0.09252	0.226681			-0.15523	0.56126
	0.63678			-0.16149	1.22655			-1.18849	0.124744
	0.353839			-0.14247	1.16535			-2.57668	0.041333
	0.205785			-3.03876	0.227131			-2.63439	0.16686
	0.925793			-0.23942	1.53928			-0.53368	0.015215
	0.58961			-0.28987	0.262119			-0.26797	1.14903
	0.217925			-0.72027	1.00763			-0.14899	0.001645
	1.12115			-0.68147	1.68335			-0.70631	0.28288
	0.094853			-0.10965	0.226942			-0.49981	0.140423
	0.58339			-0.1688	0.052708			-0.18767	0.021528
	0.09478			-0.37413	0.051746			-1.21944	0.506189
	0.543365			-0.6867	0.182413			-3.12408	0.086266
	0.208399			-0.16651	0.988911			-0.46356	0.25384
	0.438596			-0.07798	0.250354			-0.21295	0.506512
	1.39185			-0.76057	0.065891			-0.18497	0.0042
	0.42736			-0.01054	0.174574			-0.2569	0.089187
	1.14852			-0.28852	0.109325			-0.39606	0.170068
	0.163283			-0.05529	0.377272			-0.40592	0.250767
	0.382665			-0.0978	0.811433			-1.00215	1.8365
	5.9736			-0.13743	1.38			-1.3424	0.290579
	0.935891			-0.24356	0.331311			-0.13177	0.242218
	1.69526			-0.00484	0.919359			-0.2977	0.242406
	0.534935			-1.59111	0.349763			-0.26138	0.702276
	0.031631			-0.17179	0.020043			-1.52805	0.50201
	0.429046			-0.4472	0.15278			-0.38037	0.100244
	0.470827			-1.05247	2.37388			-0.05943	0.021528
	1.37221			-0.00075	1.32218			-0.93836	0.018566
	0.231893			-0.12533	0.183214			-0.74644	3.21339
	0.230178			-1.3692	0.486245			-0.80198	0.90934
	0.229738			-0.25769	0.083135			-0.1636	0.069214
	0.087086			-0.87527	0.261527			-0.11775	0.136828
	0.064623			-0.353	0.049307			-0.0704	0.283936
	0.101529			-0.27381	0.766835			-0.34847	0.200232
	0.612303			-0.84077	0.702533			-0.46433	0.330634
	0.401468			-0.06298	0.221322			-0.60907	0.178682
	0.24452			-0.09465	0.132668			-0.04611	0.613635
	0.441425			-1.33654	0.278765			-0.118	0.566245
	0.208809			-0.86926	0.098976			-0.97457	3.01649
	0.153552			-0.91314	0.423259			-0.11738	0.382171
	0.460352			-0.30321	0.411612			-0.09391	0.144257
	0.768933			-0.1044	1.07012			-0.29762	0.522935
	0.739199			-0.02574	0.409173			-0.00612	0.482151
	0.681215			-0.57001	0.227948			-0.46832	0.651372
	0.015973			-0.09561	0.452404			-1.03522	0.129295
	0.016509			-0.20034	1.09675			-0.30133	0.051667
	0.209374			-0.28484	0.100883			-0.31712	0.066495
	0.25384			-0.10447	0.248971			-0.00199	0.82093
	0.026306			-0.42467	0.853883			-0.03134	0.371665
	0.55232			-0.00279	0.114013			-0.19492	0.317465
	0.003015			-0.02453	0.288744			-0.38232	0.31938
	0.328364			-1.24771	0.139086			-0.0688	0.279823
	3.02014			-0.02887	0.29072			-0.19176	0.217206
	0.323875			-0.90201	0.072389			-0.54892	0.613598
	0.298656			-0.15095	0.077249			-0.31834	0.082298
	0.025405			-0.42411	0.17098			-0.02048	0.032749
	0.307533			-1.14078	0.08144			-1.15266	0.033978
	1.07538			-0.45522	1.88462			-0.93836	0.202311
	0.137561			-0.29069	0.295052			-0.02827	0.176929
	0.284308			-0.17789	0.365311			-2.47958	0.085197
	1.24251			-0.48029	0.319893			-1.19674	0.126697
	0.69619			-0.28665	0.407732			-0.05606	1.67827
	0.16342			-0.00032	0.165375			-0.2698	0.147798
	0.578378			-0.28731	0.549139			-0.01803	0.925634
	1.21573			-0.12599	0.527656			-0.50954	0.172945
	0.142383			-1.11182	1.4931			-0.04115	0.287054
	0.177165			-3.27967	1.3814			-1.13844	0.662031
	0.225794			-0.02173	0.073112			-2.50772	0.209834
	0.146075			-0.18408	0.086266			-0.11614	0.232572
	0.743829			-0.02574	2.15609			-0.97604	0.438246
	0.098677			-0.28613	0.212399			-0.15028	0.023585
	0.348093			-0.23996	0.527591			-0.40812	0.257561
	0.148004			-2.58751	0.158259			-0.19355	0.479319
	0.0042			-0.70073	0.301355			-0.29696	0.120887
	0.136133			-0.22265	2.54626			-0.14149	0.585111
	0.975551			-0.72027	0.557937			-0.00134	0.176327
	0.089243			-0.62796	0.207869			-0.22943	0.221195
	0.304433			-0.01116	0.008246			-2.14597	0.675462
	0.659136			-3.23518	1.09976			-0.06511	2.724
	0.100806			-0.31136	0.223603			-0.34841	0.078161
	0.458921			-0.44121	0.073431			-0.14616	0.539961
	0.484593			-0.06237	0.205301			-0.4143	0.127302
	0.781018			-1.55178	0.349095			-0.88642	0.475022
	0.070478			-0.25857	0.166477			-0.81328	0.262177
	0.294139			-0.72078	0.26425			-0.6446	0.172009
	0.625805			-0.46574	0.235426			-0.28837	0.489804
	0.162752			-0.30554	0.264721			-0.61971	0.047721
	0.038431			-0.02053	0.119191			-0.59856	0.259964
	0.140314			-0.13109	0.358742			-0.33791	0.299701
	0.6545			-0.24182	0.307669			-1.13873	0.015215
	0.035907			-0.37746	2.35317			-1.65577	0.318181
	0.97174			-0.26711	1.1931			-1.19619	3.0361
	0.020026			-0.26954	0.493755			-0.19871	0.597784
	0.129811			-0.1787	0.267606			-0.09312	0.157543
	0.329532			-1.49721	0.791791			-0.00689	0.066736
	0.29409			-0.81166	0.667316			-0.03463	0.264554
	0.247208			-0.35623	0.153526			-0.46708	0.234018
	2.24914			-0.60194	1.03526			-0.46356	0.057671
	0.31938			-1.0348	0.55155			-0.73376	0.161204
	0.328036			-0.14486	0.172899			-0.47535	0.368472
	0.240784			-0.72209	0.12783			-1.8965	0.148862
	0.05864			-0.90201	0.882892			-0.2558	2.97171
	0.613715			-0.32997	0.228499			-0.05295	0.474989
	0.074335			-0.17387	0.243308			-1.53066	0.568849
	0.142269			-0.19497	0.192469			-0.10733	0.466844
	1.12929			-0.09488	0.062693			-0.19176	0.121759
	0.11226			-0.18715	0.065891			-0.01327	0.639787
	1.22084			-0.95531	0.787508			-0.79178	0.377861
	0.373735			-0.13107	0.211282			-0.35426	0.899507
	0.552566			-0.04581	0.472597			-3.69967	1.91232
	0.215526			-0.48766	0.05595			-0.16127	0.240528
	0.005765			-0.02399	0.389759			-0.26592	0.646418
				-0.48029	0.204732			-2.05481	0.383876
				-0.41024	0.045081			-0.75038	0.261181
				-0.80583	2.43178			-0.03381	0.76765
				-0.48652	0.073585			-0.01731	0.037555
				-0.70912	0.215476			-0.60036	0.163162
				-0.94712	0.05595			-0.16441	0.67458
				-1.02739	0.412901			-0.2454	0.24452
				-2.79035	0.348517			-0.03533	0.242218
				-0.14376	1.08242			-0.17253	0.502124
				-0.21333	0.395734			-0.34641	0.026668
				-0.0818	0.203201			-0.73076	0.974859
				-0.25975	0.212504			-0.63369	0.475308
				-0.71179	0.417587			-1.15012	0.123841
				-3.12284	0.50608			-0.75754	0.287125
				-0.38163	0.508369			-0.0563	0.038174
				-0.11841	0.385087			-0.39606	7.71824
				-0.70572	0.235426			-1.47964	0.182878
				-1.08651	0.009345			-0.122	0.239477
				-0.20316	0.174103			-2.38586	0.103833
				-0.05182	0.269883			-0.01049	0.447992
				-0.31059	1.09098			-0.3364	0.868243
				-0.03057	0.09867			-0.11409	0.713284
				-0.0216	2.47544			-3.09055	0.322314
				-0.01027	0.177187			-1.64136	0.922992
				-0.3626	0.587508			-2.93969	0.260607
				-0.71143	0.321728			-0.19237	1.23157
				-0.6446	0.28199			-0.08692	0.390236
				-0.34276	0.174574			-2.43457	0.137766
				-1.50936	0.250335			-0.12599	0.0715
				-0.22519	0.111831			-0.08271	0.191503
				-0.74998	1.96369			-0.2569	1.04454
				-0.27939	0.048378			-0.03584	0.05693
				-0.40478	1.08764			-0.11061	0.277743
				-0.34395	0.100868			-0.09179	0.350479
				-0.48871	1.39142			-1.70448	0.513008
				-0.25007	0.22519			-0.14368	0.313502
				-0.51375	0.609561			-0.22356	2.66675
				-2.11322	0.278249			-0.50603	0.033972
				-0.95531	0.114985			-0.25896	0.105299
				-0.01633	0.157069			-0.26013	0.320706
				-0.29861	1.32218			-0.3914	0.03367
				-0.01719	0.299387			-0.13278	0.249868
				-0.67112	0.342024			-0.09179	0.050949
				-0.72027	0.496996			-1.1431	0.112051
				-0.35764	0.740492			-1.09901	3.02014
				-1.4813	0.491989			-0.2178	0.503449
				-0.18901	1.26263			-0.17679	0.392022
				-0.56842	3.08571			-0.2044	0.367625
				-0.00703	0.223721			-0.01619	0.064593
				-0.02071	0.057557			-0.34425	0.046813
				-0.03965	0.176536			-0.60874	0.398864
				-1.59146	0.201028			-0.48984	0.729118
				-0.15064	0.288251			-0.29048	0.152446
				-1.55006	1.86297			-0.89935	0.565208
				-0.63085	0.002334			-0.15523	0.344796
				-0.23538	0.524488			-0.46296	0.052206
				-0.79239	0.382795			-0.73376	0.172359
				-0.59181	1.61929			-0.02205	0.221195
				-0.39606	0.017445			-0.09517	0.036106
				-0.0216	0.547089			-0.09465	1.97428
				-0.87926	0.078036			-0.48579	0.128298
				-0.19497	0.474846			-0.00605	0.610347
				-0.72027	1.42731			-0.17561	0.419392
				-0.02173	0.090259			-0.22356	0.297217
				-0.12708	0.946573			-0.43492	0.65643
				-1.28659	0.823661			-0.00805	0.174189
				-0.71375	1.19432			-0.48227	0.065891
				-0.37964	0.88449			-1.54906	0.935064
				-0.3367	0.119142			-1.15586	0.213784
				-0.90201	0.625832			-1.1108	0.343286
				-0.28484	0.409173			-0.64952	0.114716
				-0.30538	0.121303			-0.01262	0.083998
				-0.1592	0.276793			-1.55006	0.413123
				-0.75038	0.134462			-0.08468	0.08898
				-0.06467	0.416281			-0.43294	0.306531
				-0.45646	1.7627			-0.08169	0.197405
				-0.53819	0.365451			-0.52534	0.189383
				-1.10659	0.087817			-0.01054	0.389938
				-0.4886	0.8136			-0.02795	0.276146
				-0.10369	0.449627			-0.70368	1.15393
				-0.1374	0.024706			-0.2016	0.242444
				-0.25699	0.469665			-1.23114	0.325362
				-0.57266	1.71974			-0.95278	0.87057
				-0.9022	2.53664			-0.26474	0.253767
				-1.15278	0.577871			-0.37181	0.859343
				-2.31083	4.71709			-0.43416	0.503449
				-0.30115	0.456127			-0.31237	0.284308
				-1.18645	0.290421			-0.16536	1.20841
				-0.74644	0.366476			-0.52534	0.377721
				-0.42152	0.638692			-1.10895	0.329548
				-0.35678	0.582472			-1.10571	0.037055
				-0.07892	0.567669			-0.34143	0.270982
				-0.04876	0.46604			-0.46683	0.320386
				-0.34313	0.213765			-1.68975	0.347106
				-0.93621	0.963367			-1.07148	0.772775
				-0.02545	1.70369			-0.05071	0.191464
				-0.73712	0.46674			-0.1452	0.245745
				-0.21473	0.239573			-0.1941	0.648809
				-1.3212	0.140892			-0.4237	0.215927
				-1.33242	0.162845			-0.60642	0.334246
				-0.37607	0.545098			-0.13225	0.057462
				-0.30872	0.786003			-0.05601	0.05048
				-0.27929	0.085117			-0.08919	0.351293
				-0.63991	1.10766			-0.62458	0.459543
				-0.01619	0.131697			-0.89752	0.163044
				-0.10562	0.07909			-0.03597	0.535647
				-0.78759	0.049431			-1.23215	0.261657
				-0.01286	0.221092			-0.37815	0.044451
				-0.67703	0.093133			-0.83722	0.127302
				-0.26013	0.190677			-0.04069	0.059183
				-0.52384	3.54225			-0.06888	0.103682
				-0.21755	0.37344			-0.44622	0.274216
				-0.28039	4.92119			-0.08329	0.002584
				-0.01633	0.131443			-1.2466	1.18554
				-0.07459	0.03036			-0.11281	0.304081
				-0.04876	0.063161			-0.06267	0.260877
				-0.12289	0.70532			-0.18307	0.496752
				-1.60601	0.256443			-0.46002	0.433294
				-0.46693	0.089687			-0.16478	0.091599
				-0.28583	0.495176			-0.06908	0.639787
				-0.45124	0.372584			-0.03919	0.425458
				-2.96645	0.185121			-0.7322	1.10591
				-0.14932	0.385087			-0.12343	2.85046
				-3.15915	0.409918			-0.27864	0.279823
				-2.44122	0.264721			-0.39839	0.629839
				-1.43966	0.186091			-0.47535	0.963367
				-0.03199	0.170621			-0.56822	0.480498
				-0.05411	0.600802			-0.1751	0.412115
				-2.617	0.450656			-2.76415	0.014298
				-0.41722	0.357265			-0.69566	0.188891
				-2.27112	0.250949			-0.90109	0.152741
				-0.07516	0.428275			-0.51737	0.162469
				-0.03219	0.151506			-0.38443	0.071484
				-0.01723	0.468402			-0.19253	0.242218
				-0.11889	0.510841			-0.18467	2.15891
				-0.3518	0.655432			-0.14595	0.275328
				-0.37746	0.808788			-0.05502	0.318057
				-0.3965	0.114208			-0.58219	0.472052
				-0.13072	0.973825			-0.24108	0.417363
				-0.05404	0.344796			-0.42055	0.070474
				-0.50723	1.05327			-0.42332	0.576684
				-0.27256	0.295625			-0.59232	0.544314
				-0.51989	0.025787			-0.47328	0.197159
				-1.27616	0.586353			-0.0141	0.555839
				-0.00518	0.011537			-1.09875	0.388619
				-0.31124	0.40408			-1.42786	0.302906
				-0.56413	0.253674			-0.60344	0.853167
				-3.80586	0.137318			-0.00485	0.039433
				-3.13132	0.901347			-0.27208	0.662546
				-3.86545	0.107981			-0.54316	0.543962
				-0.87102	0.139641			-0.0543	0.049165
				-0.22356	1.50999			-0.65876	0.143988
				-0.21272	5.86623			-1.3232	0.010558
				-0.24554	0.384749			-0.07459	0.716363
				-0.21307	0.441153			-0.03746	0.930341
				-0.83041	0.142074			-0.22495	0.339395
				-1.39997	0.27609			-1.21448	0.483639
				-0.29905	0.718203			-0.09561	0.561705
				-0.09263	3.96013			-0.00154	0.033448
				-0.8333	0.290846			-0.13598	0.065964
				-1.5252	1.24251			-0.47328	0.188917
				-0.22053	0.290691			-0.14057	0.091928
				-0.5158	1.08513			-0.04014	0.057359
				-0.17878	0.96157			-0.0036	0.277479
				-0.56658	0.266646			-0.28719	0.257925
				-0.45693	0.443982			-0.25896	0.469508
				-0.43276	0.636425			-0.02152	0.653166
				-0.40666	0.229873			-0.25099	0.204496
				-1.07215	0.530317			-1.26672	0.08893
				-0.72027	0.114013			-0.19176	0.021755
				-2.44703	0.334008			-0.59589	0.395763
				-0.95278	0.512			-0.02115	0.025815
				-0.42408	0.387991			-0.34885	0.162845
				-0.0571	0.242238			-0.41059	0.038613
				-0.66946	0.902529			-0.18387	0.506132
				-0.085	0.127769			-0.30731	0.589692
				-1.3212	0.046804			-0.11127	0.232261
				-1.18109	0.036357			-0.28036	0.311953
				-0.1407	0.109495			-0.71408	0.196993
				-0.39789	2.45945			-1.03578	0.036484
				-0.27937	0.026428			-0.4146	0.302906
				-0.24546	0.371665			-0.46356	0.036551
				-1.06461	0.043579			-1.25855	0.08144
				-0.30542	0.002164			-1.19619	0.401185
				-0.39911	0.161463			-0.30021	0.826777
				-0.06515	0.258124			-0.86542	0.104919
				-0.21307	0.13786			-0.87738	0.064147
				-0.28809	0.351999			-2.05646	0.799072
				-0.66159	1.11258			-0.17144	0.300856
				-0.10723	0.114716			-0.63652	0.240699
				-1.24836	1.15081			-0.06667	1.07403
				-0.19928	0.230839			-0.57605	0.169606
				-0.08938	0.365946			-0.12226	2.60636
				-0.53196	0.227948			-0.71974	0.415545
				-0.17639	1.03333			-0.04659	0.051746
				-0.40425	0.371068			-0.7322	0.323456
				-0.45826	0.429238			-0.58219	0.748373
				-0.89681	0.143911			-0.27953	0.105433
				-0.7789	0.18957			-0.00655	0.190071
				-2.05831	0.818239			-0.60942	0.211244
				-0.70572	0.826777			-1.72632	0.410605
				-0.16777	0.939328			-0.39839	0.054036
				-0.06917	0.176384			-0.52761	0.013272
				-0.32335	0.164348			-0.13222	0.507582
				-0.05995	0.114716			-1.43329	0.382372
				-0.39066	0.00987			-2.36672	0.107316
				-0.29604	0.347528			-0.68425	0.328101
				-0.25558	0.420723			-2.05831	0.600075
				-0.52862	0.152446			-0.94445	0.098225
				-0.18172	0.446764			-0.05407	0.150437
				-0.00966	0.960808			-0.31405	0.090794
				-0.07998	0.290947			-0.0141	0.323456
				-0.10874	0.500044			-0.64848	1.35761
				-0.00321	0.378023			-1.33303	0.101986
				-0.29069	0.768164			-0.89935	0.151083
				-0.12342	0.038613			-0.0244	0.260376
				-0.18813	0.16686			-0.2315	0.112051
				-0.06094	0.157069			-0.4833	1.22334
				-0.52761	0.646635			-0.37872	0.204439
				-3.15915	0.113194			-1.26776	0.392912
				-1.24159	0.383876			-0.36119	0.253058
				-0.38879	0.432137			-0.13305	0.431227
				-0.07588	0.201108			-0.35426	0.049912
				-1.4663	0.187084			-0.03134	0.094724
				-0.22934	0.162578			-0.30691	0.025681
				-0.27249	0.318443			-0.01731	0.476636
				-0.30691	0.179142			-0.03847	0.018781
				-0.82524	0.418126			-0.30353	1.72805
				-0.30692	0.088864			-0.14272	0.328827
				-0.70631	0.508467			-0.11061	0.750865
				-1.24874	2.35317			-0.09537	0.309367
				-0.41196	0.758457			-0.12074	0.390833
				-0.76703	0.305986			-0.17514	0.045746
				-0.71559	0.50078			-0.20991	0.347886
				-0.39911	0.457988			-0.10682	0.009252
				-0.18715	0.211248			-0.46832	0.09019
				-0.09525	0.544535			-0.2494	0.178741
				-0.06307	0.313447			-2.56269	0.245143
				-0.14932	0.545857			-2.49776	2.02333
				-0.71143	0.198559			-1.5252	0.461398
				-1.09048	0.314442			-0.3626	0.507582
				-2.94631	0.274806			-0.78759	1.82573
				-0.28811	1.07653			-0.47932	0.539664
				-0.00789	0.18957			-0.14765	0.033917
				-0.13319	0.032317			-1.02453	1.60119
				-0.25085	0.612303			-0.16478	0.092632
				-0.02887	0.234018			-0.54381	0.135438
				-0.27966	0.383876			-0.36564	0.62668
				-0.05546	0.728014			-2.21467	0.209663
				-0.99994	0.672442			-0.48009	0.172004
				-0.01035	0.111373			-0.37937	0.187633
				-0.89135	2.47544			-0.44278	0.553763
				-0.46514	0.376685			-0.03057	0.300354
				-0.06298	0.366476			-0.5864	0.02869
				-0.15061	0.394332			-0.1887	0.1784
				-2.05514	0.306797			-0.18951	0.109877
				-0.80847	0.20448			-1.27694	0.165159
				-0.06985	0.497203			-0.52122	0.279654
				-0.01664	0.464172			-0.36016	0.485762
				-1.91876	0.173547			-0.12962	0.411392
				-0.04564	0.395763			-0.06114	0.067832
				-0.07269	0.033175			-2.21561	1.36472
				-0.43584	0.056266			-1.55178	0.028068
				-0.03597	0.400389			-0.19086	1.50186
				-0.01278	2.47013			-0.7901	1.15474
				-1.10241	0.209575			-0.17123	0.235132
				-0.12289	0.086816			-0.5363	0.157113
				-0.17741	0.947574			-0.02691	0.050229
				-0.62829	0.178447			-0.16624	0.489711
				-0.50108	0.47445			-1.91061	0.296501
				-0.1977	0.143349			-0.05069	0.195424
				-1.66213	2.2554			-0.85106	0.069851
				-0.25085	1.43491			-0.03799	0.42201
				-0.31325	0.042846			-0.39115	0.15279
				-0.44843	1.19023			-0.23753	0.251274
				-0.04636	0.117433			-0.2029	0.823661
				-0.03602	0.180872			-2.31888	0.549984
				-0.54162	0.978517			-0.12074	0.074486
				-0.23519	0.143711			-0.21057	0.047147
				-0.58415	0.197279			-0.72934	0.371628
				-0.38348	0.478264			-0.23519	0.308986
				-0.03692	0.208866			-1.14314	0.4843
				-2.97972	0.171785			-0.11434	0.015313
				-0.34951	0.591292			-0.01078	0.063901
				-0.36115	1.69533			-1.27886	0.675462
				-0.18972	0.536374			-0.0215	0.635235
				-1.0084	1.16193			-0.04467	0.137561
				-0.57353	0.849413			-1.5468	0.343286
				-0.29668	0.980561			-0.74123	0.142
				-0.38869	1.54214			-0.39601	0.076004
				-1.21549	0.760496			-0.00131	0.222575
				-2.6763	0.037503			-0.14057	0.667316
				-0.90843	0.05511			-0.03716	0.365946
				-0.07791	1.1432			-0.09211	1.24251
				-1.13036	0.298579			-0.56506	0.508813
				-0.03004	0.426605			-0.19953	0.205983
				-0.07903	0.266882			-0.54145	0.029631
				-1.35236	0.577871			-0.18664	0.241444
				-0.27576	0.913851			-0.09274	0.105525
				-0.07187	0.97174			-0.03324	0.071499
				-0.43584	0.52668			-0.37139	0.744993
				-0.38193	0.471779			-0.41299	1.9635
				-0.71356	0.124048			-0.15745	0.58457
				-0.91177	0.214643			-0.18342	0.623356
				-0.96432	0.181818			-0.16717	0.043742
				-1.70686	0.197279			-0.62436	0.231893
				-0.10769	0.044451			-0.37579	3.01649
				-0.2947	0.179865			-0.2958	0.40339
				-0.23942	0.535571			-0.18551	0.266812
				-0.12289	0.142372			-0.73376	0.102296
				-0.29728	0.581627			-0.36766	0.015973
				-0.10825	1.27549			-0.14376	0.149924
				-1.102	0.348517			-0.3594	0.452308
				-0.64222	0.427458			-0.28359	0.168621
				-1.73931	0.66285			-0.11038	0.279663
				-0.50454	0.456751			-1.5133	0.213256
				-0.4833	1.37441			-1.52805	0.057787
				-0.18534	0.036357			-0.15597	0.628214
				-0.0818	0.486216			-0.83962	0.422497
				-0.05411	0.294184			-0.10705	0.495931
				-0.07405	0.127091			-0.39548	0.401418
				-0.86441	0.228499			-0.22821	0.21173
				-2.61495	0.033155			-1.67177	1.87867
				-0.02835	0.081352			-0.55515	0.22713
				-0.9941	0.675388			-0.18032	0.104461
				-0.69823	1.16535			-0.56431	0.746002
				-0.18237	0.139079			-1.02569	0.394006
				-0.51467	0.220756			-0.37607	0.208575
				-5.26054	0.176181			-0.00013	0.207213
				-0.01375	0.221581			-0.00013	0.159448
				-0.56432	0.119733			-0.64045	1.85122
				-0.04444	0.088198			-1.23611	1.54254
				-0.10733	0.290691			-0.24182	2.20024
				-0.23786	1.27084			-0.83185	0.091776
				-0.17987	0.211244			-0.3609	0.650667
				-0.2156	0.103422			-0.14765	0.099532
				-0.28965	0.002746			-0.08695	0.222991
				-0.61397	0.288485			-0.05604	0.354502
				-0.19844	0.187633			-0.3092	0.81842
				-0.13598	0.556863			-0.23241	0.183033
				-0.64222	0.271617			-0.18348	0.000411
				-0.43363	0.034912			-0.53441	0.172392
				-0.5158	2.84055			-0.04659	0.047147
				-0.36275	0.649776			-0.05031	0.271898
				-0.48766	0.561466			-0.50129	0.638176
				-0.42411	0.554596			-0.59658	0.566273
				-0.17923	1.07403			-0.38443	0.507329
				-1.6446	0.668372			-0.10173	0.728679
				-2.4905	0.453805			-0.27361	0.172359
				-0.64895	0.162669			-0.02628	0.456961
				-0.69823	0.250949			-0.30379	0.001286
				-1.33618	0.501626			-0.51737	0.036551
				-0.13573	0.07909			-0.05443	0.191967
				-0.1647	0.166477			-2.44471	0.205441
				-0.25021	1.21455			-0.14209	0.524949
				-0.09908	1.09976			-0.59232	0.348241
				-0.12261	0.025405			-1.78234	0.025895
				-0.0229	0.373792			-0.12981	0.257561
				-0.72027	1.4135			-0.17878	0.478354
				-0.37719	0.135578			-0.01539	0.206413
				-0.3797	0.028149			-0.22267	0.036551
				-0.0543	0.122397			-0.03049	0.383007
				-0.12289	0.037072			-2.2927	0.157069
				-0.53196	1.20509			-0.38596	0.875478
				-2.8572	0.524415			-0.53908	0.350509
				-0.08715	0.877831			-0.20438	0.562976
				-0.36115	0.290816			-2.37871	0.16279
				-0.75584	1.42826			-1.07909	0.13441
				-0.08715	0.039279			-2.07422	0.073771
				-0.0227	0.441153			-0.17173	0.271898
				-0.43173	0.144384			-0.4542	0.084966
				-0.35347	0.477348			-0.09812	0.377721
				-2.46238	1.09367			-0.26711	0.346004
				-0.24111	0.616037			-1.44082	0.446562
				-0.15101	1.05327			-0.09209	0.27671
				-2.15768	0.12258			-0.4472	0.656011
				-0.10228	0.382673			-1.20277	0.481999
				-0.15982	0.30451			-0.18414	1.82573
				-0.32701	1.07484			-0.37863	0.070037
				-0.13296	0.939335			-0.00741	0.323704
				-1.08651	0.318443			-0.43163	0.599628
				-0.33741	1.89665			-0.70261	0.155612
				-0.29038	3.60207			-0.14871	0.392743
				-1.73461	0.002746			-0.73076	0.116516
				-0.01332	0.003547			-0.22267	0.332527
				-0.47483	0.081626			-0.18348	0.038613
				-0.43584	0.110286			-0.13284	0.056266
				-0.28802	0.230021			-0.25002	0.217934
				-0.18767	0.496835			-0.69823	0.216869
				-0.36119	0.007894			-0.39319	0.121886
				-0.06917	2.27628			-1.2951	0.074382
				-0.14737	0.501374			-0.10135	0.554546
				-0.03594	0.313447			-0.0677	0.135434
				-0.50132	0.296227			-0.03165	1.85122
				-0.54892	0.070431			-0.21668	0.750865
				-0.18194	0.250949			-0.39359	2.81277
				-0.43179	0.985754			-0.23598	0.675462
				-0.23042	0.939335			-1.53066	0.442046
				-0.52862	0.66909			-0.44477	0.401233
				-2.44122	0.038438			-0.29728	0.021526
				-0.7382	0.233329			-0.29668	3.27643
				-0.066	0.348217			-0.26903	0.056266
				-1.98244	0.462647			-0.23143	0.46124
				-1.24121	0.474555			-0.06009	0.32965
				-0.95531	0.457988			-0.17451	0.57593
				-0.04963	0.133204			-0.02702	0.329076
				-0.0688	1.16535			-0.79647	0.015114
				-0.34649	0.330634			-0.13042	0.032365
				-0.13749	0.405475			-1.21944	0.204707
				-0.02107	0.018906			-0.66746	0.461528
				-0.42332	0.114567			-0.63369	0.340815
				-0.42998	0.33018			-0.51467	0.223813
				-1.01148	0.053403			-0.00069	0.04918
				-0.06175	0.614568			-0.1148	0.044451
				-0.0227	2.27826			-0.00612	0.431568
				-0.73989	0.574242			-0.25193	0.561466
				-0.15563	0.181112			-0.10405	0.670443
				-0.1682	0.150111			-0.10022	0.454086
				-10.6912	1.47175			-0.54956	0.08916
				-0.44476	0.770531			-0.44477	0.058033
				-1.6446	0.259153			-0.15028	0.05484
				-1.14748	0.409173			-0.26216	0.623356
				-0.55174	0.264624			-0.16441	0.062442
				-3.93532	0.141505			-0.43051	0.111338
				-0.05671	2.51769			-0.18777	1.3792
				-0.31926	0.071398			-0.5288	0.095812
				-0.10007	0.57676			-1.01148	0.730448
				-0.29604	0.332188			-2.89286	0.054197
				-0.44208	0.729721			-0.06959	0.066736
				-0.34241	0.234466			-0.84368	0.084269
				-0.12415	0.47901			-1.34863	1.4135
				-0.2956	0.27431			-0.36826	0.611607
				-0.18904	0.918521			-0.74902	0.466557
				-1.04662	0.439191			-0.03513	0.158748
				-0.38705	0.412443			-2.38305	0.469665
				-0.03184	2.02103			-0.02238	0.115377
				-0.05455	0.790947			-0.98916	0.214465
				-0.31405	2.22117			-1.2023	0.537048
				-0.21016	0.326702			-1.44571	0.089085
				-0.03432	1.05327			-0.09812	0.227117
				-0.27317	0.325241			-0.91455	1.04053
				-0.05825	0.814708			-0.00923	0.623735
				-0.57492	0.058987			-0.95278	0.112051
				-2.15768	0.030206			-0.23701	0.437608
				-0.59712	0.008246			-0.07984	0.308223
				-1.19071	0.382404			-0.0014	0.397467
				-0.25085	0.409918			-0.62871	0.153317
				-0.09724	3.09218			-0.14176	0.191464
				-0.02887	0.643241			-0.12776	0.207759
				-0.46693	0.310254			-0.10173	0.191967
				-2.04235	0.399561			-1.85849	0.231189
				-0.43604	0.3061			-0.06956	0.189536
				-0.18837	0.856864			-0.54655	0.07709
				-0.04	0.233312			-0.3914	0.985877
				-0.48538	0.097119			-0.44849	0.621633
				-1.61603	0.399921			-0.08195	0.198977
				-0.65019	0.0042			-0.68378	0.279823
				-0.03004	0.331311			-0.45001	0.302326
				-0.45826	0.710037			-0.35096	1.03212
				-0.28615	0.372584			-0.55224	0.019222
				-1.27886	0.465381			-0.7324	0.006216
				-0.72027	0.4924			-1.0952	0.523752
				-0.07998	1.41734			-0.45862	0.062557
				-0.08919	0.402714			-0.83603	0.382266
				-0.2569	0.151848			-0.26277	0.095032
				-0.70368	0.712456			-0.16118	0.195454
				-1.69961	0.143711			-0.12368	0.188449
				-0.34485	0.114222			-0.1621	0.180372
				-0.46847	0.111479			-0.03031	0.597087
				-0.27526	2.15609			-0.64848	0.562123
				-0.22943	0.011924			-0.16857	0.008357
				-0.29256	0.623735			-0.24195	0.648809
				-1.62099	0.17229			-0.15122	1.34551
				-0.00448	0.296544			-0.15731	0.097929
				-0.09921	0.534627			-0.09391	0.158748
				-0.39839	0.026772			-0.06891	0.278915
				-0.10659	0.833189			-0.112	0.297591
				-0.60222	0.422197			-0.0523	0.612133
				-0.23132	0.382795			-0.13305	0.992916
				-0.26903	0.278043			-0.73993	1.07987
				-0.05278	0.220948			-0.63829	0.444132
				-0.07179	2.47013			-0.06072	0.214524
				-0.28039	1.2592			-0.37896	0.90934
				-0.19924	0.062442			-0.06196	0.018906
				-0.22265	0.307669			-0.5812	0.407649
				-2.97921	1.59982			-0.12708	0.150371
				-0.22495	0.135282			-0.14181	0.506191
				-0.34395	0.400669			-1.19729	0.238998
				-0.70073	0.432113			-1.03578	1.06264
				-0.02152	0.610379			-0.28453	0.454982
				-0.6606	1.09404			-0.25021	0.12523
				-0.27929	0.059431			-0.06959	0.390236
				-0.2191	0.131123			-2.7219	0.292668
				-0.11496	0.899192			-0.04512	0.00901
				-0.23296	1.07403			-0.02781	0.421618
				-0.50058	0.044078			-0.24249	0.607987
				-0.19848	0.222874			-0.1582	0.367205
				-0.05053	1.2347			-0.14057	0.141987
				-2.15768	2.01247			-0.02795	0.667292
				-0.21115	0.39653			-0.35634	0.987643
				-0.27937	0.439106			-1.70014	0.023763
				-0.00789	0.443982			-1.26892	0.380412
				-0.05671	0.278043			-0.44927	0.985754
				-0.57304	0.254587			-0.32243	0.305986
				-0.03397	0.098005			-0.68886	0.371628
				-0.76568	0.145241			-0.13714	0.112092
				-0.59325	0.24396			-0.28731	0.023731
				-0.01789	0.638316			-0.3421	0.200842
				-0.2494	0.501752			-0.2145	0.784701
				-0.91774	2.40636			-0.33521	0.205892
				-0.17179	0.301504			-0.85983	0.033972
				-0.35347	0.598179			-0.53702	0.131478
				-2.46238	0.722899			-0.44927	0.435723
				-0.30695	0.360127			-0.22267	0.351627
				-2.27254	0.388185			-1.31674	0.00613
				-0.42411	0.473963			-2.44471	1.05074
				-1.22523	0.289955			-0.04037	0.151848
				-0.30301	0.728845			-0.82759	0.141191
				-0.71143	1.41326			-0.1552	0.118142
				-0.36206	0.331311			-0.06072	0.921646
				-2.27589	1.11258			-0.15407	1.19693
				-2.47676	0.475308			-0.9128	0.100807
				-1.24121	0.507582			-0.46934	0.722083
				-1.93349	0.205921			-0.03584	0.937058
				-0.15232	0.069564			-0.27576	0.316421
				-0.21798	0.194299			-0.4116	0.212391
				-0.11949	0.070431			-0.34299	0.09941
				-0.41698	2.55255			-0.02206	0.535429
				-0.32667	0.201672			-0.34143	0.154274
				-0.73215	0.947574			-0.06761	0.125935
				-0.05575	1.70311			-2.2927	0.024703
				-1.19071	0.40341			-1.39537	0.472078
				-0.28987	0.303047			-0.21272	0.401418
				-0.89135	0.307669			-0.39015	0.208575
				-0.96609	4.21063			-0.08199	0.301313
				-0.99043	4.21063			-0.17679	0.277237
				-0.52322	0.346954			-0.22618	2.02103
				-0.00655	0.138096			-0.34076	1.03825
				-0.59549	0.135434			-0.22929	0.232896
				-0.48796	2.35317			-0.0559	0.062207
				-1.71157	0.277119			-0.09438	0.281633
				-0.4472	0.153217			-0.24886	0.157448
				-0.4453	2.27565			-1.30845	0.228744
				-0.07694	0.051408			-1.70108	0.400207
				-0.39652	0.697715			-0.50108	0.111479
				-0.70572	0.306956			-0.23871	0.161475
				-0.07371	0.074071			-0.21215	0.631069
				-0.67749	0.598053			-0.20178	0.289079
				-3.15915	0.362659			-0.48851	0.398611
				-0.01314	0.456961			-0.12546	5.46671
				-0.13171	0.515044			-0.3072	0.064623
				-0.36275	0.209508			-0.2558	0.08893
				-0.39231	0.003547			-1.14314	0.533821
				-0.42483	0.314461			-0.52761	0.083135
				-0.31405	0.807628			-1.11182	0.048536
				-0.10232	0.483639			-1.0348	0.500227
				-0.39986	0.132668			-1.85516	0.577259
				-0.28453	0.075119			-0.1659	0.432349
				-0.53972	0.35288			-0.7324	0.254746
				-0.3893	0.531632			-0.13933	0.237991
				-0.72027	0.488885			-0.14288	0.455152
				-0.26327	0.506843			-0.06298	2.93183
				-0.54795	0.02583			-0.2943	0.104492
				-0.09263	0.099139			-0.08262	0.661347
				-0.14103	0.490769			-0.00498	0.145106
				-0.07867	0.078036			-0.13642	1.14852
				-0.51375	0.16686			-0.53834	0.232304
				-0.54902	0.162681			-0.03397	0.232261
				-1.2314	0.320667			-0.28922	0.344796
				-0.62591	0.305567			-0.44564	0.123248
				-0.16082	0.251523			-1.19273	0.65643
				-0.7734	2.35317			-0.11044	0.109517
				-0.07929	0.722083			-0.0948	3.4788
				-0.57481	0.902298			-1.21602	2.65176
				-0.1452	0.837629			-0.04512	0.644053
				-0.39319	0.420849			-1.65358	0.618135
				-0.02744	0.531632			-0.0678	0.056925
				-3.40749	0.556888			-0.26157	0.233073
				-0.29733	0.409331			-0.20136	0.251088
				-0.29722	0.434617			-0.2237	0.426853
				-0.04037	0.408515			-0.15064	0.293195
				-0.39682	0.208022			-0.47951	0.241733
				-0.69367	1.15278			-0.23968	0.394425
				-0.55618	0.191421			-0.17832	0.215099
				-0.23996	1.85122			-0.51467	0.109601
				-1.23451	0.037555			-0.39521	0.476702
				-0.0831	0.149555			-0.20118	0.035369
				-1.16435	0.036357			-0.0044	1.20841
				-0.24802	0.167712			-0.6755	0.097815
				-0.57681	2.37345			-0.07929	0.316974
				-0.23132	0.017217			-2.47676	0.301492
[truncated: 5,437 more rows]

## Sheet: Figure 5A
ensembl_gene_id	log2FC	Pvalue	FDR	external_gene_name.x	gene_biotype.x	CCCT10M.input	CCCT1M.input	CCCT2M.input	CCCT3M.input	CCCT7M.input	CCCN10M.input	CCCN1M.input	CCCN2M.input	CCCN3M.input	CCCN7M.input	chr	chromStart	chromEnd	score	strand	thickStart	thickEnd	itemRgb	blockCount	blockSizes	blockStarts	lg.p	lg.fdr	fold_enrchment	diff.lg.fdr	diff.lg.p	diff.log2.fc	class	external_gene_name.y	gene_biotype.y	group	label
ENSG00000004399	-2.1075	0.0151918	0.256986	PLXND1	protein_coding	0.985835	2.96233	0.099189	3.89119	1.47748	2.05497	8.76415	12.9788	7.13305	9.66696	3	129605963	129605963	9.1e-08	-	129605858	129606069	0	1	211,	0	-7.04	-6.32	4.63	-1.07	-1.71	2.5	CDS	PLXND1	protein_coding	2	Hyper-down
ENSG00000012171	-5.69688	0.00727077	0.17105	SEMA3B	protein_coding	0.121045	0.229415	0	0.0135732	0	0	0	0.544891	3.05117	15.1456	3	50276739	50276739	1e-25	+	50276350	50277128	0	1	778,	0	-25	-24	40.7	-3.72	-4.71	4.9	exon	SEMA3B	protein_coding	2	Hyper-down
ENSG00000013561	-2.13083	0.0285603	0.355	RNF14	protein_coding	8.58674	3.0249	0.0242105	1.93096	3.51715	19.2141	21.8266	15.549	10.1459	8.13237	5	141978443	141978443	2.8e-06	+	141978338	141978548	0	1	210,	0	-5.55	-4.87	3.08	-4.03	-5.04	3.3	CDS	RNF14	protein_coding	2	Hyper-down
ENSG00000020181	-3.63462	0.0240119	0.325676	ADGRA2	protein_coding	0	1.23687	0.0512978	0	0.194604	3.99251	11.0892	2.08692	0.942455	0.194955	8	37843564	37843564	4e-19	+	37843309	37843819	0	1	510,	0	-18.4	-17.5	50.9	-1.55	-2.29	3.14	three_prime_utr	ADGRA2	protein_coding	2	Hyper-down
ENSG00000034510	-1.4955	0.0300246	0.368126	TMSB10	protein_coding	289.973	388.708	383.148	230.135	195.066	205.85	512.104	548.476	655.2	2271.1	2	84906393	84906393	0	+	84906112	84906675	0	2	5,287,	0,276	-860	#NAME?	3.35	-174	-177	1.41	CDS	TMSB10	protein_coding	2	Hyper-down
ENSG00000037897	-5.45756	0.0371355	0.409452	METTL1	protein_coding	0	0	0	0	0.154196	4.65345	0.982032	0	1.17507	0	12	57768978	57768978	4e-32	-	57768649	57769307	0	2	502,5,	0,653	-31.4	-30.4	77	-1.4	-2.1	3.72	three_prime_utr	METTL1	protein_coding	2	Hyper-down
ENSG00000038427	-2.21054	0.0338692	0.3897	VCAN	protein_coding	2.18904	4.30946	16.29	2.76346	4.68158	0.196977	58.0202	24.0855	19.6649	37.9481	5	83580684	83580684	0	+	83580055	83581314	0	1	1259,	0	-413	#NAME?	190	-3.64	-4.61	2.09	three_prime_utr	VCAN	protein_coding	2	Hyper-down
ENSG00000081237	-2.11058	0.0215509	0.307246	PTPRC	protein_coding	1.66116	2.37116	15.1445	2.00144	5.82251	8.52398	58.7042	19.5175	26.753	3.06123	1	198756056	198756056	6.3e-15	+	198754376	198756207	0	2	28,302,	0,1529	-14.2	-13.4	10.3	-1.06	-1.69	2.78	CDS	PTPRC	protein_coding	2	Hyper-down
ENSG00000082397	-2.12715	0.0172285	0.274474	EPB41L3	protein_coding	1.32547	0.325313	2.45374	0.0352861	1.1989	4.39892	4.61813	5.3073	2.4292	6.55146	18	5419855	5419855	7.6e-10	-	5419780	5420101	0	2	151,60,	0,261	-9.12	-8.35	27.4	-0.942	-1.55	4.37	CDS	EPB41L3	protein_coding	2	Hyper-down
ENSG00000097007	-1.88689	0.0430114	0.44611	ABL1	protein_coding	5.18226	5.86149	0.442475	4.98357	11.3465	6.98222	16.7069	12.4293	4.22382	62.5626	9	130885672	130885672	4e-49	+	130885044	130886300	0	1	1256,	0	-48.4	-47.3	132	-14.2	-15.7	3.2	CDS	ABL1	protein_coding	2	Hyper-down
ENSG00000099290	-1.02753	0.017219	0.274474	WASHC2A	protein_coding	8.12002	5.87376	9.15071	10.0917	5.26434	10.9431	12.0396	17.1179	13.5175	24.9179	10	50129643	50129643	1.6e-17	+	50129418	50129868	0	1	450,	0	-16.8	-15.9	48	-1.14	-1.79	2.86	CDS	WASHC2A	protein_coding	2	Hyper-down
ENSG00000099385	-3.25773	0.0130963	0.238166	BCL7C	protein_coding	1.79918	0.571669	0	1.07698	0	11.1095	5.00538	7.88434	1.7257	7.36756	16	30893987	30893987	7.9e-16	-	30887948	30894122	0	6	42,86,162,109,79,270,	0,911,4637,4891,5263,5904	-15.1	-14.2	19.6	-6.55	-7.75	3.19	five_prime_utr	BCL7C	protein_coding	2	Hyper-down
ENSG00000101049	-6.44898	6.84e-06	0.000521867	SGK2	protein_coding	0.0399055	0.0302529	0	0	0.0923977	0.834866	2.02862	10.6604	0.100589	0.55681	20	43585096	43585096	1e-163	+	43583324	43585341	0	2	50,490,	0,1527	-163	-161	91	-1.66	-2.41	2.83	three_prime_utr	SGK2	protein_coding	2	Hyper-down
ENSG00000101336	-5.06075	0.0359433	0.403736	HCK	protein_coding	0	0.256778	0	0	0.0261415	0	0.635283	0	7.73733	0.753427	20	32101632	32101632	1e-92	+	32101439	32101826	0	1	387,	0	-92	-90.6	214	-1.78	-2.55	4.13	three_prime_utr	HCK	protein_coding	2	Hyper-down
ENSG00000104660	-1.66998	0.0429772	0.44611	LEPROTL1	protein_coding	7.58805	3.93	6.74849	1.61028	0.551687	5.38897	26.4015	11.9946	4.44361	16.7597	8	30105880	30105880	4e-17	+	30105057	30106016	0	2	30,271,	0,688	-16.4	-15.5	7.57	-4.17	-5.19	3.66	three_prime_utr	LEPROTL1	protein_coding	2	Hyper-down
ENSG00000104951	-23.183	1.89e-14	3.81e-12	IL4I1	protein_coding	0	0	0	0	0	0	6.1841	0	2.70373	0	19	49928634	49928634	2.3e-09	-	49927730	49929539	0	2	85,214,	0,1595	-8.64	-7.89	11.5	-1.84	-2.62	3.71	five_prime_utr	IL4I1	protein_coding	2	Hyper-down
ENSG00000107130	-4.68494	0.000129036	0.00732445	NCS1	protein_coding	0.297016	0.375287	0	0.0888147	0.718281	0.690433	0.576299	5.55273	6.72779	24.5056	9	130233219	130233219	1.6e-61	+	130226456	130233450	0	2	48,461,	0,6533	-60.8	-59.6	165	-1.77	-2.54	1.87	three_prime_utr	NCS1	protein_coding	2	Hyper-down
ENSG00000108821	-2.51167	0.001291	0.0493415	COL1A1	protein_coding	9.65852	10.0266	63.7689	12.4344	15.2126	29.8935	186.323	182.875	72.0583	162.379	17	50185418	50185418	0	-	50185024	50185813	0	2	624,36,	0,753	-1440	#NAME?	5.7	-144	-146	3.24	three_prime_utr	COL1A1	protein_coding	2	Hyper-down
ENSG00000111671	-5.43799	0.0156216	0.261246	SPSB2	protein_coding	0.0237285	1.67297	0	0	0.197788	0	21.5744	0	5.83169	54.1545	12	6872780	6872780	2e-12	-	6872313	6873248	0	2	684,34,	0,901	-11.7	-10.9	34.4	-0.911	-1.51	2.51	CDS	SPSB2	protein_coding	2	Hyper-down
ENSG00000112245	-1.1439	0.00736001	0.17198	PTP4A1	protein_coding	19.0868	22.3781	28.191	15.1005	23.0383	32.0103	56.0537	43.4547	31.7913	74.8617	6	63572593	63572593	1.3e-73	+	63572468	63573407	0	2	251,170,	0,769	-72.9	-71.6	21.2	-6.81	-8.01	2.66	five_prime_utr	PTP4A1	protein_coding	2	Hyper-down
ENSG00000112335	-1.12778	0.0223042	0.312748	SNX3	protein_coding	61.3093	40.0858	78.6566	27.2443	61.6095	67.6814	88.5106	161.368	103.963	166.022	6	108260933	108260933	5e-73	-	108260784	108261082	0	1	298,	0	-72.3	-71	2.97	-15.1	-16.6	1.35	five_prime_utr	SNX3	protein_coding	2	Hyper-down
ENSG00000113739	-5.52816	0.000820771	0.0344634	STC2	protein_coding	0	0.323906	0	0.108594	0.118712	0	3.48178	5.28015	1.82188	14.6706	5	173317925	173317925	1.1e-08	-	173317641	173318210	0	1	569,	0	-7.97	-7.23	19.3	-4.73	-5.8	6.46	CDS	STC2	protein_coding	2	Hyper-down
ENSG00000113758	-1.40565	0.0344764	0.393756	DBN1	protein_coding	2.89831	3.33465	0.967035	11.3176	3.44224	12.7977	10.1886	13.2759	12.0223	9.99125	5	177458525	177458525	0	-	177458343	177467692	0	9	364,171,138,211,60,182,291,78,212,	0,754,1259,2088,2300,3888,8428,8911,9137	-397	#NAME?	192	-63.9	-66.1	4.13	CDS	DBN1	protein_coding	2	Hyper-down
ENSG00000118503	-2.5214	0.000486159	0.0225102	TNFAIP3	protein_coding	13.8458	12.1035	4.80465	1.82124	8.46542	58.9507	92.4223	30.653	39.3398	14.2138	6	137881593	137881593	0	+	137881100	137882087	0	1	987,	0	#NAME?	#NAME?	204	-4.85	-5.93	4.13	three_prime_utr	TNFAIP3	protein_coding	2	Hyper-down
ENSG00000120159	-2.21224	0.00247852	0.0789726	CAAP1	protein_coding	6.96874	5.35627	5.68838	4.00023	3.16453	13.1578	2.20238	33.7792	29.5423	37.9787	9	26842501	26842501	1e-103	-	26842355	26861132	0	2	292,67,	0,18710	-103	-101	15	-18.2	-19.9	4.25	CDS	CAAP1	protein_coding	2	Hyper-down
ENSG00000120686	-1.02352	0.0417456	0.440023	UFM1	protein_coding	24.1784	13.5588	16.8074	13.2747	22.5961	25.9836	60.423	17.5076	50.5669	29.3362	13	38361875	38361875	3.2e-30	+	38361740	38362010	0	1	270,	0	-29.5	-28.4	3.97	-5.01	-6.1	1.74	three_prime_utr	UFM1	protein_coding	2	Hyper-down
ENSG00000124380	-2.35033	0.00712765	0.168871	SNRNP27	protein_coding	14.1683	5.23489	1.64522	2.87351	5.00966	8.41095	28.0465	13.5207	9.64568	88.0638	2	69895153	69895153	1e-145	+	69893948	69903276	0	5	70,121,113,80,96,	0,1145,2487,3428,9232	-145	-143	19.8	-41.9	-44	4.13	CDS	SNRNP27	protein_coding	2	Hyper-down
ENSG00000124444	-5.61927	0.00198612	0.068403	ZNF576	protein_coding	0.150428	0.0380139	0	0.0449814	0	0.104904	5.95424	0.0592054	5.67194	0	19	43599223	43599223	3.2e-22	+	43598836	43599610	0	1	774,	0	-21.5	-20.6	37.6	-1.78	-2.55	3.81	CDS	ZNF576	protein_coding	2	Hyper-down
ENSG00000130635	-2.23261	0.00138777	0.0520025	COL5A1	protein_coding	1.39359	4.62415	4.69398	1.49037	1.48815	2.36941	18.3365	15.3663	13.6842	14.5175	9	134795288	134795288	0.00018	+	134789186	134802890	0	8	22,45,54,45,54,54,54,3,	0,5895,6075,7187,7661,9221,12767,13701	-3.75	-3.14	12.5	-0.922	-1.52	3.18	CDS	COL5A1	protein_coding	2	Hyper-down
ENSG00000132688	-3.54779	8.71e-05	0.00517247	NES	protein_coding	0.282641	0.428549	0	0.169032	0.203601	1.22205	4.10696	4.05106	2.42431	0.838285	1	156671914	156671914	7.2e-07	-	156671780	156672049	0	1	269,	0	-6.14	-5.45	8.74	-2.45	-3.31	3.36	CDS	NES	protein_coding	2	Hyper-down
ENSG00000133110	-2.95208	0.0257313	0.337025	POSTN	protein_coding	1.60789	6.49038	23.71	0	2.145	28.6843	14.9873	108.912	54.4638	55.6004	13	37563155	37563155	1e-217	-	37562940	37564746	0	2	430,228,	0,1578	-217	-215	17.2	-114	-117	4.19	three_prime_utr	POSTN	protein_coding	2	Hyper-down
ENSG00000136940	-1.22637	0.0387308	0.420687	PDCL	protein_coding	9.28105	13.4975	2.07176	10.6477	5.6763	14.3887	18.3165	12.5412	26.4239	24.6977	9	122820410	122820410	1e-159	-	122820020	122820800	0	1	780,	0	-159	-158	160	-1.79	-2.57	1.25	CDS	PDCL	protein_coding	2	Hyper-down
ENSG00000141560	-2.48006	0.0260813	0.339323	FN3KRP	protein_coding	1.82125	1.29164	0	4.69056	2.36694	9.93125	0.843545	15.8334	10.9958	19.282	17	82716804	82716804	1.7e-05	+	82716712	82718497	0	2	184,54,	0,1731	-4.76	-4.11	7.05	-0.778	-1.33	3.38	CDS	FN3KRP	protein_coding	2	Hyper-down
ENSG00000141959	-1.16998	0.0218699	0.30892	PFKL	protein_coding	4.26296	1.94205	7.85892	4.5083	2.59893	8.22308	8.58252	7.53284	10.0863	13.2156	21	44327046	44327046	1.9e-08	+	44326716	44327376	0	1	660,	0	-7.71	-6.97	14.9	-4.27	-5.31	2.94	exon	PFKL	protein_coding	2	Hyper-down
ENSG00000142089	-2.52774	0.000311644	0.0154073	IFITM3	protein_coding	11.3084	26.799	14.0622	21.8086	28.4822	40.1471	90.2957	64.863	65.6459	329.926	11	320855	320855	1e-151	-	320735	320975	0	1	240,	0	-151	-149	15.1	-11	-12.3	1.6	five_prime_utr	IFITM3	protein_coding	2	Hyper-down
ENSG00000147457	-2.37515	0.0498937	0.486767	CHMP7	protein_coding	6.60092	2.19699	0	0.216639	5.69489	9.96484	10.424	13.2592	6.83662	35.8604	8	23246556	23246556	5e-05	+	23246331	23246781	0	1	450,	0	-4.3	-3.67	14.1	-1.62	-2.37	3.32	five_prime_utr	CHMP7	protein_coding	2	Hyper-down
ENSG00000148175	-1.47969	0.0176176	0.27693	STOM	protein_coding	10.6431	27.93	56.0649	16.7327	20.5991	24.7101	92.0069	93.7186	79.1253	78.3419	9	121341333	121341333	3.2e-59	-	121341258	121348074	0	2	150,60,	0,6756	-58.5	-57.3	6.41	-2.06	-2.87	1.07	exon	STOM	protein_coding	2	Hyper-down
ENSG00000150456	-1.93236	0.0246311	0.329116	EEF1AKMT1	protein_coding	7.56064	0.395299	11.8123	3.85896	5.07071	23.2356	6.82908	11.6592	19.1402	48.7145	13	20729092	20729092	7.9e-25	-	20728968	20731860	0	2	248,20,	0,2872	-24.1	-23.1	9.74	-2.41	-3.26	2.88	CDS	EEF1AKMT1	protein_coding	2	Hyper-down
ENSG00000152465	-3.00082	0.0178576	0.278419	NMT2	protein_coding	0.061896	0.816481	0.796356	1.41589	2.09813	0	7.75342	14.6129	8.31981	10.8594	10	15155055	15155055	8.1e-05	-	15141478	15168633	0	2	79,131,	0,27024	-4.09	-3.47	3.96	-1.03	-1.65	2.73	exon	NMT2	protein_coding	2	Hyper-down
ENSG00000152495	-5.88434	0.000978462	0.0391538	CAMK4	protein_coding	0	0.171235	0	0	0	0.304527	2.68308	4.81158	0.980542	1.08098	5	111484364	111484364	2.5e-41	+	111484094	111484634	0	1	540,	0	-40.6	-39.5	111	-1.68	-2.44	4.81	exon	CAMK4	protein_coding	2	Hyper-down
ENSG00000154096	-4.29036	0.0387974	0.420773	THY1	protein_coding	0	0.0446671	0	0.680496	0	0	2.65221	0.591325	10.3776	0.697002	11	119418933	119418933	7.9e-43	-	119418783	119419083	0	1	300,	0	-42.1	-41	59.9	-5.49	-6.62	3.96	three_prime_utr	THY1	protein_coding	2	Hyper-down
ENSG00000155760	-1.71473	0.0307618	0.37181	FZD7	protein_coding	5.39757	4.01197	10.0745	0.598486	3.9378	3.67157	27.4869	13.7521	11.7719	22.0891	2	202035304	202035304	6.3e-46	+	202034586	202036023	0	1	1437,	0	-45.2	-44	109	-2	-2.8	3.52	CDS	FZD7	protein_coding	2	Hyper-down
ENSG00000161835	-4.8564	0.0166062	0.269689	GRASP	protein_coding	0.102832	1.07582	0	0	0	0	10.6306	4.15248	18.313	0.636317	12	52015114	52015114	2e-45	+	52014965	52015264	0	1	299,	0	-44.7	-43.6	37.1	-9.78	-11.1	6.79	CDS	GRASP	protein_coding	2	Hyper-down
ENSG00000163807	-1.03884	0.0190007	0.288803	KIAA1143	protein_coding	9.85745	13.6377	12.4893	11.5076	7.22379	22.5532	17.5679	18.066	14.986	39.2434	3	44753454	44753454	1e-256	-	44753356	44761662	0	3	196,145,168,	0,867,8138	-256	-254	35.8	-13.4	-14.8	1.3	CDS	KIAA1143	protein_coding	2	Hyper-down
ENSG00000164675	-7.96662	0.00850375	0.189839	IQUB	protein_coding	0	0	0	0	0	0	2.35628	0	0	0.700787	7	123512235	123512235	2e-06	-	123512126	123532457	0	2	218,82,	0,20249	-5.7	-5.02	12	-2.67	-3.55	5.27	exon	IQUB	protein_coding	2	Hyper-down
ENSG00000165966	-5.05308	0.0085862	0.190437	PDZRN4	protein_coding	0	0	0.342257	0	0	0.0477763	7.54737	1.43807	1.37913	0.66961	12	41573615	41573615	8.3e-09	+	41573360	41573871	0	1	511,	0	-8.08	-7.34	11.5	-3.48	-4.44	4.36	CDS	PDZRN4	protein_coding	2	Hyper-down
ENSG00000166923	-9.65639	2.03e-15	1.41e-12	GREM1	protein_coding	0	0.0271792	0	0.00268007	0.005534	1.63009	11.218	0.867779	8.63028	2.16769	15	32730925	32730925	1e-56	+	32718123	32731162	0	2	38,473,	0,12566	-56	-54.8	109	-0.988	-1.6	2.62	exon	GREM1	protein_coding	2	Hyper-down
ENSG00000166927	-3.46798	0.00918358	0.198516	MS4A7	protein_coding	1.35152	0.0913015	0.666446	3.45715	0	1.29338	28.3836	15.5116	15.3937	1.19334	11	60378572	60378572	7.9e-38	+	60378481	60383246	0	2	183,118,	0,4647	-37.1	-36	59.2	-1.15	-1.8	3.4	five_prime_utr	MS4A7	protein_coding	2	Hyper-down
ENSG00000168386	-2.56298	0.0136913	0.242472	FILIP1L	protein_coding	4.69164	3.40735	17.3447	0.497354	7.07926	11.9393	129.766	18.1113	31.0623	4.17966	3	99850195	99850195	0	-	99849316	99874417	0	2	1759,130,	0,24971	#NAME?	#NAME?	48	-81.7	-84	2.54	CDS	FILIP1L	protein_coding	2	Hyper-down
ENSG00000168542	-2.09965	0.0425999	0.443967	COL3A1	protein_coding	7.97005	14.105	143.552	8.5003	8.27165	40.0717	185.064	383.185	125.175	48.2113	2	188995740	188995740	1e-136	+	188995068	188998682	0	9	31,99,54,99,54,54,54,54,9,	0,623,1056,1329,2096,2267,2631,3197,3605	-136	-135	10.5	-57.4	-59.5	4.34	CDS	COL3A1	protein_coding	2	Hyper-down
ENSG00000170464	-2.35011	0.0476579	0.472449	DNAJC18	protein_coding	1.20859	0.20361	0	1.39137	0.335805	4.89965	0.145912	2.12468	4.60356	4.30145	5	139437439	139437439	0.0095	-	139428639	139437508	0	2	44,137,	0,8732	-2.02	-1.52	2.87	-1.41	-2.12	3.98	CDS	DNAJC18	protein_coding	2	Hyper-down
ENSG00000172216	-1.90212	0.0283959	0.353817	CEBPB	protein_coding	2.26066	6.29159	19.1353	13.4086	9.54582	7.91576	117.115	16.2262	30.0011	17.9733	20	50191667	50191667	0	+	50190763	50192571	0	1	1808,	0	#NAME?	#NAME?	161	-16.9	-18.5	1.83	CDS	CEBPB	protein_coding	2	Hyper-down
ENSG00000172409	-3.99566	0.0267753	0.343972	CLP1	protein_coding	1.49986	0.615912	0	0	0.2894	1.04596	0	4.15066	4.98185	28.2451	11	57659626	57659626	2e-25	+	57659433	57659820	0	1	387,	0	-24.7	-23.7	69.2	-3.76	-4.74	5.59	CDS	CLP1	protein_coding	2	Hyper-down
ENSG00000173113	-1.99632	0.0206489	0.302548	TRMT112	protein_coding	12.997	0.651452	5.94402	18.6451	5.07361	27.9102	9.58702	30.3434	29.3432	75.9806	11	64317124	64317124	2e-13	-	64316961	64317287	0	1	326,	0	-12.7	-11.8	8.61	-7.05	-8.27	2.26	CDS	TRMT112	protein_coding	2	Hyper-down
ENSG00000173917	-22.9786	3.2e-14	5.27e-12	HOXB2	protein_coding	0	0	0	0	0	0	0.782889	7.58737	0	0	17	48543142	48543142	5.8e-08	-	48542831	48543454	0	1	623,	0	-7.24	-6.52	15.4	-0.766	-1.32	2.58	CDS	HOXB2	protein_coding	2	Hyper-down
ENSG00000175899	-1.80923	0.0388212	0.420773	A2M	protein_coding	17.4346	65.4377	99.1397	15.5562	13.6362	45.4518	245.983	212.494	213.631	22.5416	12	9115943	9115943	5e-51	-	9115778	9116109	0	1	331,	0	-50.3	-49.1	48	-1.72	-2.48	3.58	five_prime_utr	A2M	protein_coding	2	Hyper-down
ENSG00000183255	-1.16159	0.0255916	0.336089	PTTG1IP	protein_coding	13.3735	22.6343	32.2582	34.5964	50.2757	51.1672	45.3286	90.7525	53.3802	101.969	21	44851382	44851382	1.6e-46	-	44851232	44851533	0	1	301,	0	-45.8	-44.7	11	-3.42	-4.37	1.49	three_prime_utr	PTTG1IP	protein_coding	2	Hyper-down
ENSG00000183621	-2.30504	0.0338482	0.3897	ZNF438	protein_coding	3.44975	3.56633	0	1.34856	3.40973	9.92729	6.54009	5.97706	4.66581	31.0947	10	30849444	30849444	5e-23	-	30848832	30850057	0	1	1225,	0	-22.3	-21.4	62.9	-1.82	-2.6	2.28	CDS	ZNF438	protein_coding	2	Hyper-down
ENSG00000184060	-4.97941	0.0213304	0.305809	ADAP2	protein_coding	0	0.317583	0	0	0	2.66818	4.26275	2.34947	0.395981	0	17	30958512	30958512	2e-25	+	30958032	30958992	0	1	960,	0	-24.7	-23.7	69.2	-2.27	-3.1	3.56	three_prime_utr	ADAP2	protein_coding	2	Hyper-down
ENSG00000184281	-5.26383	0.0456543	0.460934	TSSC4	protein_coding	0	0	0	0.323878	0	3.07627	0	0	0.723921	9.03993	11	2403066	2403066	2e-33	+	2402373	2403759	0	2	77,1149,	0,237	-32.7	-31.7	68.1	-0.847	-1.42	2.37	CDS	TSSC4	protein_coding	2	Hyper-down
ENSG00000184900	-1.65948	4.69e-05	0.00305847	SUMO3	protein_coding	13.1826	22.4742	21.2131	9.81492	17.2488	44.4567	52.2388	56.1252	40.785	71.2785	21	44818038	44818038	2e-60	-	44814010	44818690	0	3	94,182,22,	0,3937,4658	-59.7	-58.5	11.2	-8.12	-9.39	2.51	five_prime_utr	SUMO3	protein_coding	2	Hyper-down
ENSG00000186174	-1.30004	0.0274038	0.34941	BCL9L	protein_coding	4.87908	2.64147	4.01306	3.07328	2.88732	9.62626	3.54522	4.73898	6.04077	19.1453	11	118901763	118901763	0	-	118898854	118910079	0	8	654,282,2290,85,217,120,386,166,	0,1062,1764,4135,4381,8628,9415,11059	-356	#NAME?	287	-6.88	-8.08	1.15	CDS	BCL9L	protein_coding	2	Hyper-down
ENSG00000186517	-2.62548	0.00874086	0.192486	ARHGAP30	protein_coding	0.298724	0.0522616	1.35902	2.82147	0.750195	2.42293	7.82476	17.1847	2.69339	2.55108	1	161049012	161049012	1e-159	-	161048503	161049522	0	2	831,99,	0,920	-159	-158	18.5	-27.7	-29.5	4	exon	ARHGAP30	protein_coding	2	Hyper-down
ENSG00000196739	-3.42234	0.0360108	0.403736	COL27A1	protein_coding	1.83847	0.747339	0	0.0111939	0.791653	2.30255	0.0871617	3.58027	0.0825667	30.288	9	114168722	114168722	6.3e-57	+	114168182	114169262	0	1	1080,	0	-56.2	-54.9	113	-1.92	-2.71	3.06	CDS	COL27A1	protein_coding	2	Hyper-down
ENSG00000213977	-6.78497	4.13e-06	0.000318155	TAX1BP3	protein_coding	0.252417	0.191361	0	0	0	8.29092	0.0979528	10.7294	11.93	17.3805	17	3663395	3663395	6e-05	-	3663277	3663513	0	1	236,	0	-4.22	-3.59	5.48	-3.64	-4.62	4.02	three_prime_utr	TAX1BP3	protein_coding	2	Hyper-down
ENSG00000225950	-8.15877	0.00360846	0.10337	NTF4	protein_coding	0	0	0	0	0	6.06546	0	6.06778	0	1.87417	19	49061371	49061371	3.2e-23	-	49061181	49061561	0	1	380,	0	-22.5	-21.6	54	-1.45	-2.17	3.63	CDS	NTF4	protein_coding	2	Hyper-down
ENSG00000233396	-6.19866	0.0355185	0.400674	LINC01719	lincRNA	0	0	0	0	0.197306	0	0	11.2354	3.31147	0	1	146059231	146059231	2.5e-12	+	146059006	146059457	0	1	451,	0	-11.6	-10.8	34.2	-8.27	-9.55	7.29	exon	LINC01719	lincRNA	2	Hyper-down
ENSG00000238057	-6.79415	0.00736127	0.17198	ZEB2-AS1	antisense_RNA	0	0.147961	0	0	0	0	6.21046	1.63231	0	7.38038	2	144520106	144520106	1e-07	+	144520016	144520196	0	1	180,	0	-7	-6.28	4.7	-2.6	-3.47	3.82	exon	ZEB2-AS1	antisense_RNA	2	Hyper-down
ENSG00000241839	-3.10148	0.0120155	0.228388	PLEKHO2	protein_coding	1.04622	0.319629	0	2.1327	0.13016	3.50861	3.79938	1.71468	21.0631	1.25045	15	64865503	64865503	1e-194	+	64865115	64865891	0	1	776,	0	-194	-193	105	-3.87	-4.86	1.8	CDS	PLEKHO2	protein_coding	2	Hyper-down
ENSG00000254837	-6.54767	0.00302752	0.0908017	AP001372.2	bidirectional_promoter_lncRNA	0	0.0530791	0	0.188424	0	0	15.0521	5.70417	2.64728	0	11	74497338	74497338	7.9e-53	+	74493958	74498029	0	2	15,1381,	0,2690	-52.1	-50.9	40.7	-3.47	-4.42	2.95	exon	AP001372.2	bidirectional_promoter_lncRNA	2	Hyper-down
ENSG00000259498	-7.99737	0.00815839	0.184691	TPM1-AS	antisense_RNA	0	0.0394533	0	0	0	0.740357	0	0	7.9364	0	15	63048815	63048815	7.9e-16	-	63048502	63049128	0	2	193,288,	0,338	-15.1	-14.3	6.52	-10.6	-12	4.96	exon	TPM1-AS	antisense_RNA	2	Hyper-down
ENSG00000269386	-6.20553	0.040607	0.433085	RAB11B-AS1	antisense_RNA	0	0	0	0	0	0	0	0	0.761208	3.84724	19	8390329	8390329	6.3e-19	-	8390062	8390596	0	1	534,	0	-18.2	-17.3	17.2	-19.9	-21.6	3.19	exon	RAB11B-AS1	antisense_RNA	2	Hyper-down
ENSG00000272114	-6.67679	0.00404385	0.113302	AL136131.3	antisense_RNA	0	0	0	0	0	0.388479	0.360289	13.7031	0.585078	24.2197	6	43770522	43770522	2e-60	-	43770428	43770616	0	1	188,	0	-59.7	-58.4	25.3	-4.85	-5.93	3.54	exon	AL136131.3	antisense_RNA	2	Hyper-down
ENSG00000276547	-5.80417	0.00054616	0.0245468	PCDHGB5	protein_coding	0	0.0818344	0	0	0.0333249	2.95087	0.0279259	2.3048	0.0793612	0.567544	5	141399154	141399154	1.6e-25	+	141398914	141399394	0	1	480,	0	-24.8	-23.8	69.4	-1.17	-1.82	3.43	CDS	PCDHGB5	protein_coding	2	Hyper-down
ENSG00000280032	-6.30268	0.00673347	0.163029	AP002800.1	TEC	0.0522986	0	0	0.0175933	0	0	0	1.29677	5.46265	0.285548	11	118265467	118265467	1.3e-11	+	118265333	118265601	0	1	268,	0	-10.9	-10.1	32.4	-0.903	-1.5	3.58	exon	AP002800.1	TEC	2	Hyper-down
ENSG00000283154	-23.913	2.78e-15	1.41e-12	IQCJ-SCHIP1	protein_coding	0	0	0	0	0	0	6.54453	0	3.36795	0	3	159764866	159764866	2e-12	+	159764686	159765047	0	1	361,	0	-11.7	-10.9	34.4	-1.77	-2.54	3.58	CDS	IQCJ-SCHIP1	protein_coding	2	Hyper-down
ENSG00000068796	1.47453	0.0047381	0.12607	KIF2A	protein_coding	20.4137	24.0316	13.5811	21.4912	21.2656	10.6017	6.41306	11.9365	4.26246	3.03876	5	62385826	62385826	6.3e-36	+	62385647	62386006	0	1	359,	0	-35.2	-34.1	10.4	-0.857	-1.44	1.29	three_prime_utr	KIF2A	protein_coding	2	Hyper-up
ENSG00000082213	2.12869	0.0491944	0.482994	C5orf22	protein_coding	7.9352	9.83249	54.3783	12.2446	21.5055	0.0525173	2.58144	16.0795	3.22971	2.25893	5	31538380	31538380	5e-69	+	31535801	31538588	0	2	92,416,	0,2371	-68.3	-67.1	184	-6.13	-7.3	3.61	CDS	C5orf22	protein_coding	2	Hyper-up
ENSG00000104880	7.23919	0.0166097	0.269689	ARHGEF18	protein_coding	0.634545	0.106116	0	0.778506	0	0	0	0	0	0	19	7471892	7471892	4.9e-06	+	7471787	7471997	0	1	210,	0	-5.31	-4.64	2.96	-4.57	-5.63	3.52	three_prime_utr	ARHGEF18	protein_coding	2	Hyper-up
ENSG00000105701	1.51514	0.0235308	0.321993	FKBP8	protein_coding	12.7712	51.1157	69.2308	20.6786	18.1323	5.43603	17.4821	6.72895	16.6205	13.8658	19	18541887	18541887	1.3e-98	-	18538334	18542096	0	4	102,89,170,418,	0,1036,1216,3344	-97.9	-96.5	38	-12.5	-14	2.04	CDS	FKBP8	protein_coding	2	Hyper-up
ENSG00000106012	2.84955	0.0217901	0.308077	IQCE	protein_coding	1.74421	8.07706	15.6149	0.622762	3.37665	1.55711	0	1.12638	1.20232	0.194821	7	2610713	2610713	5e-20	+	2610563	2610864	0	1	301,	0	-19.3	-18.4	54.8	-4.26	-5.29	4.93	three_prime_utr	IQCE	protein_coding	2	Hyper-up
ENSG00000109101	8.99697	0.00102298	0.0404077	FOXN1	protein_coding	0.671887	0	0	0.570439	7.57846	0	0	0	0	0	17	28537822	28537822	1e-14	+	28537673	28537972	0	1	299,	0	-14	-13.2	40.7	-1	-1.62	7.34	three_prime_utr	FOXN1	protein_coding	2	Hyper-up
ENSG00000109586	1.30446	0.00817088	0.1847	GALNT7	protein_coding	14.0264	9.86905	21.8084	8.78697	22.2885	10.0322	4.64718	6.46952	5.67197	4.25722	4	173322333	173322333	0.0015	+	173322228	173322438	0	1	210,	0	-2.82	-2.25	5.74	-1.25	-1.92	2.75	three_prime_utr	GALNT7	protein_coding	2	Hyper-up
ENSG00000111676	1.42644	0.0140735	0.245661	ATN1	protein_coding	17.8017	22.3693	66.454	23.8471	27.1073	17.6834	16.5851	9.88922	8.93908	5.51468	12	6939049	6939049	7.9e-15	+	6938921	6941423	0	3	256,144,50,	0,1958,2452	-14.1	-13.3	7.83	-4.14	-5.16	2.06	CDS	ATN1	protein_coding	2	Hyper-up
ENSG00000125912	4.25721	0.00427228	0.117624	NCLN	protein_coding	1.22636	4.21542	18.8553	4.20048	9.87379	0	1.24923	0	0.026346	0.735528	19	3208814	3208814	1e-45	+	3208650	3208979	0	1	329,	0	-45	-43.8	21.1	-2.15	-2.97	2.72	three_prime_utr	NCLN	protein_coding	2	Hyper-up
ENSG00000132522	5.24059	0.0202824	0.299505	GPS2	protein_coding	5.01019	2.39892	0	0	2.95686	0.14186	0	0	0	0.13712	17	7314621	7314621	1e-237	-	7314160	7314755	0	2	243,268,	0,327	-237	-236	14.7	-31.3	-33.1	2.7	exon	GPS2	protein_coding	2	Hyper-up
ENSG00000136699	1.58386	0.0231508	0.31936	SMPD4	protein_coding	5.27782	3.85765	11.8855	2.26643	12.7574	2.0499	0.826589	2.57094	1.9016	4.68073	2	130182374	130182374	5e-14	-	130182209	130182540	0	1	331,	0	-13.3	-12.5	15	-3.43	-4.39	3.25	five_prime_utr	SMPD4	protein_coding	2	Hyper-up
ENSG00000138379	7.71479	0.0108512	0.217109	MSTN	protein_coding	2.65964	2.01631	0	0	0	0	0	0	0	0	2	190062476	190062476	9.88131291682493e-323	-	190057270	190062729	0	3	368,374,506,	0,2791,4953	-322	-320	849	-1.22	-1.89	6.61	CDS	MSTN	protein_coding	2	Hyper-up
ENSG00000147488	7.67688	0.0112484	0.220735	ST18	protein_coding	0.561776	0.330908	0	0	0	0	0	0	0	0	8	52113197	52113197	1.6e-10	-	52113057	52125951	0	4	281,148,104,68,	0,3213,5280,12826	-9.79	-9.01	29.2	-1.06	-1.69	7.6	exon	ST18	protein_coding	2	Hyper-up
ENSG00000151532	1.78328	0.0187222	0.286936	VTI1A	protein_coding	5.21758	7.33397	27.4704	3.31485	5.00859	1.20739	4.30187	3.30295	3.95081	1.272	10	112817083	112817083	1.3e-15	+	112816828	112817338	0	1	510,	0	-14.9	-14	41	-1.14	-1.79	2.34	three_prime_utr	VTI1A	protein_coding	2	Hyper-up
ENSG00000151657	1.86091	0.00933121	0.200294	KIN	protein_coding	4.87119	10.9627	9.87919	4.86168	10.4285	0.277453	3.47381	1.72397	4.02596	1.77929	10	7778946	7778946	3.2e-16	-	7778874	7780120	0	2	145,65,	0,1181	-15.5	-14.6	6.73	-1.13	-1.78	1.96	CDS	KIN	protein_coding	2	Hyper-up
ENSG00000154710	3.63399	0.0498616	0.486767	RABGEF1	protein_coding	1.60561	3.57963	17.3829	0.909689	0.220124	0	1.52488	0	0	0.384498	7	66740393	66740393	1.3e-22	+	66682253	66755920	0	4	5,58,797,39,	0,29913,57742,73628	-21.9	-21	61.8	-1.29	-1.98	2.03	five_prime_utr	RABGEF1	protein_coding	2	Hyper-up
ENSG00000162408	1.49673	0.00189768	0.0665295	NOL9	protein_coding	6.35832	12.0115	8.65842	5.37285	10.263	2.87409	2.25688	4.72634	3.62727	1.61166	1	6525590	6525590	3.5e-07	-	6525500	6525680	0	1	180,	0	-6.45	-5.75	20.1	-0.859	-1.44	4.22	three_prime_utr	NOL9	protein_coding	2	Hyper-up
ENSG00000165671	1.1582	0.00697158	0.166687	NSD1	protein_coding	11.2914	10.7827	10.0522	13.5629	17.5956	7.03891	3.51515	4.49926	8.78615	4.51574	5	177269744	177269744	3.4e-10	+	177269682	177280566	0	3	125,113,2,	0,3989,10882	-9.47	-8.7	6.23	-3.78	-4.77	4.25	CDS	NSD1	protein_coding	2	Hyper-up
ENSG00000167971	7.64683	0.0115724	0.223092	CASKIN1	protein_coding	0	0.606692	0	1.52884	0	0	0	0	0	0	16	2177658	2177658	6.3e-74	-	2177299	2178017	0	1	718,	0	-73.2	-71.9	155	-4.93	-6.01	3.07	three_prime_utr	CASKIN1	protein_coding	2	Hyper-up
ENSG00000169871	1.42289	0.0265984	0.342849	TRIM56	protein_coding	7.5403	11.3697	14.7289	2.92195	3.61718	3.20296	2.48555	1.34193	5.24721	2.70105	7	101091302	101091302	4e-43	+	101091017	101091587	0	1	570,	0	-42.4	-41.3	116	-2.01	-2.81	3.74	exon	TRIM56	protein_coding	2	Hyper-up
ENSG00000170509	7.50811	0.0131779	0.238166	HSD17B13	protein_coding	0	4.30599	0	0	0.472096	0	0	0	0	0	4	87322768	87322768	1e-98	-	87317126	87322906	0	3	97,108,275,	0,1202,5505	-98	-96.6	136	-0.833	-1.4	5.08	CDS	HSD17B13	protein_coding	2	Hyper-up
ENSG00000175772	6.0513	1.54e-05	0.00111173	LINC01106	lincRNA	2.62176	0.667833	0	0.804351	13.8698	0.0789842	0.0976703	0.0371474	0.019826	0.0381726	2	110382913	110382913	1e-43	-	110382764	110383063	0	1	299,	0	-43	-41.9	42.1	-1.21	-1.88	3.33	exon	LINC01106	lincRNA	2	Hyper-up
ENSG00000182272	8.95296	0.00183133	0.0654028	B4GALNT4	protein_coding	0	3.51838	0	0.0312245	4.72813	0	0	0	0	0	11	377143	377143	4e-12	+	376959	379437	0	2	368,20,	0,2458	-11.4	-10.6	33.7	-0.959	-1.57	7.17	CDS	B4GALNT4	protein_coding	2	Hyper-up
ENSG00000185168	8.04448	0.00706232	0.167956	LINC00482	lincRNA	0	6.62535	0	0.819605	0.110373	0	0	0	0	0	17	81304913	81304913	3.2e-33	-	81304720	81305106	0	1	386,	0	-32.5	-31.4	89.8	-0.763	-1.31	5.48	exon	LINC00482	lincRNA	2	Hyper-up
ENSG00000187244	2.15439	0.0321161	0.3795	BCAM	protein_coding	14.5455	12.0895	34.3901	2.47773	2.92814	4.37565	0.148304	1.52807	1.81719	7.06078	19	44819757	44819757	2.8e-09	+	44819652	44819862	0	1	210,	0	-8.56	-7.81	21.1	-3.32	-4.26	4.35	three_prime_utr	BCAM	protein_coding	2	Hyper-up
ENSG00000188603	22.3618	1.51e-13	1.72e-11	CLN3	protein_coding	0.360024	1.69133	0	0	0	0	0	0	0	0	16	28495350	28495350	2e-12	-	28495125	28495575	0	1	450,	0	-11.7	-10.9	18	-21.6	-23.3	5.85	five_prime_utr	CLN3	protein_coding	2	Hyper-up
ENSG00000213024	1.65405	0.00572428	0.144825	NUP62	protein_coding	7.02632	10.3311	22.7838	6.66506	4.12204	4.67078	2.58786	2.07121	2.82295	4.02807	19	49927846	49927846	0.00011	-	49927726	49927966	0	1	240,	0	-3.94	-3.32	8.09	-1.49	-2.21	4.39	five_prime_utr	NUP62	protein_coding	2	Hyper-up
ENSG00000229851	7.45519	0.00450314	0.12172	ARSD-AS1	antisense_RNA	0.213905	9.24338	0	0	21.297	0.179005	0	0	0	0	X	2905063	2905063	1e-09	+	2904932	2905195	0	1	263,	0	-8.98	-8.22	10.2	-1.55	-2.28	3.04	exon	ARSD-AS1	antisense_RNA	2	Hyper-up
ENSG00000240695	4.74048	0.0284757	0.354236	AC117382.1	processed_pseudogene	12.5132	0.362538	0	0.0536234	10.2975	0.800373	0	0.0705801	0	0	3	136736864	136736864	1.3e-23	-	136736557	136737171	0	1	614,	0	-22.9	-21.9	31.3	-1.28	-1.96	2.8	exon	AC117382.1	processed_pseudogene	2	Hyper-up
ENSG00000246067	1.87894	0.0306751	0.371151	RAB30-AS1	lincRNA	5.6769	18.1955	37.1807	4.89918	6.58882	2.67601	8.28205	2.79996	5.41143	0.523132	11	83072721	83072721	0.00011	+	83072616	83072827	0	1	211,	0	-3.97	-3.35	3.74	-3.22	-4.15	3.52	exon	RAB30-AS1	lincRNA	2	Hyper-up
ENSG00000259605	23.0773	2.47e-14	4.55e-12	AC074212.1	processed_transcript	0	0	0	6.26321	6.68398	0	0	0	0	0	19	45769110	45769110	1e-115	+	45768918	45769303	0	1	385,	0	-115	-114	75.7	-1.27	-1.95	2.83	exon	AC074212.1	processed_transcript	2	Hyper-up
ENSG00000269834	5.37729	0.0270675	0.346564	ZNF528-AS1	processed_transcript	1.76225	0	0	0	1.70986	0	0.0162823	0.0123855	0.052882	0	19	52391235	52391235	6.3e-31	-	52390906	52391565	0	1	659,	0	-30.2	-29.2	73.6	-1.13	-1.78	3.9	exon	ZNF528-AS1	processed_transcript	2	Hyper-up
ENSG00000272078	7.40194	0.000852095	0.0352321	AL139423.1	antisense_RNA	0.0146869	0.0334031	0	1.11165	0.836555	0.00921798	0	0	0	0	1	10653974	10653974	1e-225	+	10653615	10654333	0	1	718,	0	-225	-224	279	-1.11	-1.75	2.19	exon	AL139423.1	antisense_RNA	2	Hyper-up
ENSG00000274177	6.96593	0.00989006	0.206506	AC004528.2	antisense_RNA	0.132232	0	0	4.27037	35.4548	0	0	0	0.249988	0	19	1010593	1010593	1e-130	+	1010279	1010907	0	2	332,49,	0,579	-130	-128	76.1	-0.994	-1.61	2.02	exon	AC004528.2	antisense_RNA	2	Hyper-up
ENSG00000101347	-2.06221	0.000662874	0.0288614	SAMHD1	protein_coding	3.9381	8.77272	5.8236	13.2556	2.21407	27.5146	33.5579	13.3973	34.649	32.9358	20	36951609	36951609	1e-10	-	36941105	36951783	0	3	6,67,348,	0,5632,10330	-10	-9.22	24.5	-2.03	-2.84	-2.74	CDS	SAMHD1	protein_coding	2	Hypo-down
ENSG00000109381	-1.18962	0.0284223	0.353859	ELF2	protein_coding	7.13683	5.85884	6.95371	7.78328	12.9176	10.3579	12.265	11.5145	20.9774	37.6308	4	139060577	139060577	8.9e-08	-	139060480	139061970	0	2	194,106,	0,1384	-7.05	-6.33	6.7	-1.38	-2.08	-3.34	CDS	ELF2	protein_coding	2	Hypo-down
ENSG00000112175	-2.73186	0.048183	0.476114	BMP5	protein_coding	0.0883333	9.14096	2.68849	0.901367	0	7.53995	21.6469	31.5373	23.1707	1.12536	6	55875114	55875114	9.99999999963881e-315	-	55874665	55875564	0	1	899,	0	-314	-312	37.6	-2.83	-3.73	-2.19	five_prime_utr	BMP5	protein_coding	2	Hypo-down
ENSG00000114251	-2.30618	0.042466	0.443649	WNT5A	protein_coding	2.13946	2.9696	0	1.76753	8.90578	14.9978	24.1195	20.6944	13.911	4.33755	3	55470039	55470039	3.2e-70	-	55469938	55470141	0	1	203,	0	-69.5	-68.2	63.9	-1.37	-2.07	-4.72	three_prime_utr	WNT5A	protein_coding	2	Hypo-down
ENSG00000139278	-2.09255	0.0420322	0.441223	GLIPR1	protein_coding	0.0371001	3.48061	0.55817	3.48206	2.69303	1.95596	8.90815	16.3778	13.7208	2.7515	12	75481923	75481923	1.7e-08	+	75481395	75482014	0	2	30,181,	0,438	-7.78	-7.04	9.79	-1.18	-1.85	-3.47	CDS	GLIPR1	protein_coding	2	Hypo-down
ENSG00000153234	-3.45468	0.000966876	0.0387915	NR4A2	protein_coding	2.40531	0.333568	3.37835	0.108544	0.468636	5.57835	30.2901	29.9504	3.07774	4.40433	2	156330019	156330019	2e-24	-	156329850	156330688	0	2	338,21,	0,817	-23.7	-22.8	13.2	-4.81	-5.89	-4.11	CDS	NR4A2	protein_coding	2	Hypo-down
ENSG00000155850	-1.42553	0.0319681	0.378919	SLC26A2	protein_coding	8.83618	3.32123	5.33121	2.09689	2.31988	15.4622	19.1098	13.6382	7.03603	3.59285	5	149981459	149981459	1e-119	+	149981234	149981684	0	1	450,	0	-119	-117	158	-1.61	-2.36	-2	CDS	SLC26A2	protein_coding	2	Hypo-down
ENSG00000174718	-1.15234	0.0115666	0.223092	KIAA1551	protein_coding	14.4886	15.0525	15.0786	14.2244	22.6216	23.6927	48.421	55.1207	34.8967	18.9284	12	31992702	31992702	1.8e-06	+	31992597	31992808	0	1	211,	0	-5.74	-5.06	6.33	-0.786	-1.35	-2.42	three_prime_utr	KIAA1551	protein_coding	2	Hypo-down
ENSG00000184838	-7.55968	0.00457642	0.123266	PRR16	protein_coding	0	0	0	0	0	5.2993	0	0.0226577	0.0483705	0.605356	5	120686419	120686419	4e-27	+	120686135	120686704	0	1	569,	0	-26.4	-25.4	73.6	-0.917	-1.51	-4.14	CDS	PRR16	protein_coding	2	Hypo-down
ENSG00000185201	-3.11739	0.0350654	0.398083	IFITM2	protein_coding	2.71492	0.343036	0	9.66576	10.215	12.1645	21.6855	0.100175	35.4292	129.979	11	308239	308239	7.9e-34	+	308090	308388	0	1	298,	0	-33.1	-32.1	91.6	-2.38	-3.23	-2.39	CDS	IFITM2	protein_coding	2	Hypo-down
ENSG00000197629	-1.92302	0.0445024	0.455607	MPEG1	protein_coding	1.87304	2.85982	11.9596	4.61774	0.145573	3.37055	18.2526	13.9074	16.8261	28.9638	11	59210447	59210447	1e-123	-	59210089	59210805	0	1	716,	0	-123	-122	155	-9.19	-10.5	-3.28	exon	MPEG1	protein_coding	2	Hypo-down
ENSG00000248019	-6.99708	0.00184353	0.0654028	FAM13A-AS1	antisense_RNA	0	0	0	0.0173592	0.0537669	6.25081	0	0	2.79255	0.328707	4	88728310	88728310	0	+	88727862	88728759	0	1	897,	0	-337	#NAME?	241	-4.31	-5.35	-1.53	exon	FAM13A-AS1	antisense_RNA	2	Hypo-down
ENSG00000255404	-6.53885	0.030683	0.371151	AP001266.1	antisense_RNA	0.0557301	0	0	0	0	8.53463	0	0	0	1.21713	11	65796463	65796463	0	-	65796005	65796921	0	2	624,62,	0,854	#NAME?	#NAME?	68.3	-2.1	-2.91	-1.09	exon	AP001266.1	antisense_RNA	2	Hypo-down
ENSG00000263756	-6.07335	0.0260589	0.339323	AL645941.3	antisense_RNA	0.403343	0.45867	0	0	0	47.719	0	0	9.62691	0	6	32972698	32972698	1e-164	-	32972122	32972853	0	2	209,310,	0,421	-164	-162	66.3	-2.21	-3.04	-1.07	exon	AL645941.3	antisense_RNA	2	Hypo-down
ENSG00000267601	-8.17929	0.00100281	0.0399198	AC022966.2	antisense_RNA	0	0	0	0.106662	0	0	47.0634	1.40391	35.3661	0	17	78855688	78855688	2e-93	+	78855533	78855844	0	1	311,	0	-92.7	-91.3	9.75	-5.82	-6.96	-2.07	exon	AC022966.2	antisense_RNA	2	Hypo-down
ENSG00000010704	5.06005	0.0240549	0.325676	HFE	protein_coding	0.758675	0.116587	0	1.2623	5.82542	0	0	0.236055	0	0	6	26094457	26094457	7.9e-19	+	26093178	26094730	0	2	54,545,	0,1007	-18.1	-17.2	51.7	-1.77	-2.53	-2.93	three_prime_utr	HFE	protein_coding	2	Hypo-up
ENSG00000081386	2.09863	0.00843702	0.188767	ZNF510	protein_coding	5.90567	2.32426	13.2137	4.27085	10.1702	2.66431	0.36607	3.3415	1.51403	0.482866	9	96759736	96759736	7.9e-46	-	96759063	96760410	0	1	1347,	0	-45.1	-43.9	90.6	-1.57	-2.31	-1.74	CDS	ZNF510	protein_coding	2	Hypo-up
ENSG00000090857	1.15575	0.0413716	0.437888	PDPR	protein_coding	4.35876	10.6396	13.9979	5.17537	4.52988	4.4587	1.48709	3.5424	4.41673	3.45661	16	70160442	70160442	1e-162	+	70159843	70161041	0	1	1198,	0	-162	-160	422	-0.893	-1.48	-1.64	three_prime_utr	PDPR	protein_coding	2	Hypo-up
ENSG00000096433	1.70073	0.023942	0.325676	ITPR3	protein_coding	3.87292	44.1892	10.1165	7.24204	12.5298	4.90593	2.69016	2.80847	4.71406	8.86177	6	33695902	33695902	4e-31	+	33694927	33696094	0	2	158,383,	0,784	-30.4	-29.4	11.8	-0.792	-1.35	-1.58	three_prime_utr	ITPR3	protein_coding	2	Hypo-up
ENSG00000100105	4.19668	0.00562103	0.142878	PATZ1	protein_coding	6.37725	5.13685	0	4.31125	3.33654	0.10263	0.16657	0.00905032	0.763181	0	22	31345108	31345108	9.98012604599318e-322	-	31344463	31345753	0	1	1290,	0	-321	-319	473	-2.84	-3.74	-3.77	CDS	PATZ1	protein_coding	2	Hypo-up
ENSG00000100151	2.95298	0.0341194	0.39111	PICK1	protein_coding	2.47584	6.9024	17.8717	1.86277	4.67853	2.99087	0.201452	0	0.0125823	1.16284	22	38075045	38075045	2.5e-18	+	38074420	38075671	0	2	31,808,	0,443	-17.6	-16.7	19.6	-0.765	-1.32	-1.86	exon	PICK1	protein_coding	2	Hypo-up
ENSG00000101084	9.13749	0.0001117	0.00642037	C20orf24	protein_coding	0	10.8492	12.861	10.3612	0	0	0	0.0332624	0	0	20	36612193	36612193	1e-190	+	36609652	36612378	0	2	138,369,	0,2357	-190	-188	13.5	-2.72	-3.6	-1.21	three_prime_utr	C20orf24	protein_coding	2	Hypo-up
ENSG00000103202	3.66752	0.00112118	0.0440594	NME4	protein_coding	5.46944	4.43491	33.7211	9.73827	12.8402	0.0199003	1.67952	0.182508	3.11701	0.201971	16	400450	400450	1e-102	+	400167	400734	0	1	567,	0	-102	-100	38.4	-6.59	-7.78	-2.99	exon	NME4	protein_coding	2	Hypo-up
ENSG00000108774	2.85212	0.0311507	0.374443	RAB5C	protein_coding	2.50767	42.4633	19.7658	2.82139	2.75189	0.581945	1.59462	7.44581	0.059758	0.0383523	17	42131678	42131678	2.5e-12	-	42130467	42131751	0	2	123,145,	0,1139	-11.6	-10.8	2.57	-4.12	-5.14	-1.88	five_prime_utr	RAB5C	protein_coding	2	Hypo-up
ENSG00000116161	1.4388	0.039602	0.426521	CACYBP	protein_coding	16.5737	120.387	48.1506	62.1583	14.7468	24.091	15.3757	9.16024	24.9445	23.0748	1	175010086	175010086	2.5e-33	+	175009922	175010251	0	1	329,	0	-32.6	-31.6	2.7	-5.22	-6.33	-1.83	three_prime_utr	CACYBP	protein_coding	2	Hypo-up
ENSG00000116903	1.45378	0.0240477	0.325676	EXOC8	protein_coding	4.99682	8.01742	9.06717	11.4211	7.25881	0.945147	1.62031	5.39481	5.28406	1.6195	1	231336426	231336426	1e-252	-	231335541	231337312	0	1	1771,	0	-252	-250	243	-1.25	-1.92	-1.34	CDS	EXOC8	protein_coding	2	Hypo-up
ENSG00000121068	2.06934	0.0136429	0.242472	TBX2	protein_coding	8.95556	0.89988	7.83024	14.9269	27.8191	2.22894	3.60636	3.73458	4.08671	0.737669	17	61408520	61408520	0	+	61408055	61408986	0	1	931,	0	#NAME?	#NAME?	251	-15.9	-17.4	-3.57	exon	TBX2	protein_coding	2	Hypo-up
ENSG00000128607	1.12728	0.00692976	0.166206	KLHDC10	protein_coding	9.66482	6.15471	10.0281	13.8681	10.5584	4.10279	6.2395	5.57095	2.87361	4.23755	7	130130701	130130701	1.6e-37	+	130129546	130130867	0	2	30,331,	0,990	-36.8	-35.7	8.87	-1.11	-1.76	-1.37	CDS	KLHDC10	protein_coding	2	Hypo-up
ENSG00000136463	5.10591	0.00254101	0.0804617	TACO1	protein_coding	4.92601	2.28642	30.3018	0.101456	0.349156	0.0315482	0.0877767	0	0.974034	0	17	63607855	63607855	1.6e-27	+	63607345	63608365	0	2	119,564,	0,456	-26.8	-25.8	74.9	-1.05	-1.68	-2.23	exon	TACO1	protein_coding	2	Hypo-up
ENSG00000136542	2.52838	0.00896466	0.195716	GALNT5	protein_coding	4.42041	9.2772	11.369	4.10512	0.37937	2.07812	1.25176	0.0604559	0.846981	0.88527	2	157259152	157259152	7.9e-12	+	157258883	157259422	0	1	539,	0	-11.1	-10.3	20.6	-2.46	-3.32	-3.7	CDS	GALNT5	protein_coding	2	Hypo-up
ENSG00000143442	1.64403	0.00215849	0.072072	POGZ	protein_coding	12.3479	20.5858	11.4485	19.8164	11.2368	4.06693	4.60926	3.37571	9.798	2.27822	1	151403038	151403038	7.9e-50	-	151402813	151403263	0	1	450,	0	-49.1	-47.9	25.6	-1.48	-2.2	-2.18	three_prime_utr	POGZ	protein_coding	2	Hypo-up
ENSG00000143457	1.56988	0.0077762	0.178856	GOLPH3L	protein_coding	21.8642	61.3733	16.611	28.9384	16.0008	14.4357	9.095	9.03867	4.17973	12.0236	1	150648413	150648413	1e-204	-	150648113	150648714	0	1	601,	0	-204	-203	23.8	-8.2	-9.47	-1.97	CDS	GOLPH3L	protein_coding	2	Hypo-up
ENSG00000145982	4.66812	0.0409953	0.43512	FARS2	protein_coding	4.82583	15.4221	0	0.0333008	0.0343809	0	0	0.0438311	0	0.765692	6	5368926	5368926	6.3e-59	+	5368671	5404567	0	2	511,26,	0,35870	-58.2	-57	48.5	-0.766	-1.32	-2.43	CDS	FARS2	protein_coding	2	Hypo-up
ENSG00000147099	2.08636	0.0217437	0.308077	HDAC8	protein_coding	10.7733	18.598	12.7494	3.7988	9.42185	3.58449	0.0881466	0.756713	4.27382	4.33091	X	72572804	72572804	1.6e-27	-	72572684	72572924	0	1	240,	0	-26.8	-25.8	35.2	-0.944	-1.55	-2.65	five_prime_utr	HDAC8	protein_coding	2	Hypo-up
ENSG00000149532	1.64442	0.0078877	0.180428	CPSF7	protein_coding	10.3718	24.3782	16.8625	12.1339	13.3645	6.77586	1.39149	5.01065	2.49656	8.99966	11	61403357	61403357	1e-177	-	61403058	61403657	0	1	599,	0	-177	-176	44.1	-2.03	-2.83	-2.17	three_prime_utr	CPSF7	protein_coding	2	Hypo-up
ENSG00000157765	4.17055	0.0331934	0.38618	SLC34A2	protein_coding	5.81946	537.697	131.581	4.88168	1.51373	0	0	1.73244	33.1342	2.97458	4	25676683	25676683	2e-26	+	25676593	25676773	0	1	180,	0	-25.7	-24.7	2.44	-3.15	-4.08	-2.59	CDS	SLC34A2	protein_coding	2	Hypo-up
ENSG00000161055	24.3127	1.85e-19	1.05e-15	SCGB3A1	protein_coding	0	126.695	109.321	8.46755	0	0	0	0	0	0	5	180590625	180590625	0	-	180590219	180591031	0	2	35,432,	0,380	-345	#NAME?	170	-10.7	-12.1	-5.14	exon	SCGB3A1	protein_coding	2	Hypo-up
ENSG00000161243	7.3573	0.000210574	0.0110902	FBXO27	protein_coding	11.1723	0.607216	0	3.42675	5.73482	0.128899	0	0	0	0	19	39025310	39025310	1.6e-13	-	39025067	39026890	0	2	487,21,	0,1802	-12.8	-11.9	37.1	-1.11	-1.76	-2.96	three_prime_utr	FBXO27	protein_coding	2	Hypo-up
ENSG00000161533	1.86707	0.0478838	0.474075	ACOX1	protein_coding	46.0746	13.292	15.2917	277.315	30.8167	30.1119	6.77983	34.495	23.6751	9.87413	17	75979272	75979272	1.3e-12	-	75979182	75979363	0	1	181,	0	-11.9	-11.1	6.18	-2.48	-3.34	-3.65	five_prime_utr	ACOX1	protein_coding	2	Hypo-up
ENSG00000162522	1.91418	0.0101847	0.209327	KIAA1522	protein_coding	24.1507	20.8084	10.3229	49.5925	33.3888	11.4357	0.976556	3.9474	8.6207	11.7163	1	32772145	32772145	0	+	32771849	32773412	0	2	592,548,	0,1015	#NAME?	#NAME?	33.5	-48.5	-50.6	-2.82	CDS	KIAA1522	protein_coding	2	Hypo-up
ENSG00000163125	1.07463	0.0175337	0.276344	RPRD2	protein_coding	9.86793	22.4885	12.1456	17.8343	14.227	8.60896	8.06952	5.51322	10.0768	4.07179	1	150471015	150471015	9.99999983659714e-317	+	150470700	150471330	0	1	630,	0	-316	-314	60.5	-1.33	-2.03	-1.05	CDS	RPRD2	protein_coding	2	Hypo-up
ENSG00000166946	1.84285	0.0138472	0.243934	CCNDBP1	protein_coding	7.69467	4.13644	29.8125	6.80656	12.7913	6.15751	4.06162	2.10616	0.834795	3.9148	15	43194853	43194853	2e-09	+	43194778	43194928	0	1	150,	0	-8.7	-7.95	4.18	-1.23	-1.91	-1.79	three_prime_utr	CCNDBP1	protein_coding	2	Hypo-up
ENSG00000167397	6.49164	0.0322378	0.379767	VKORC1	protein_coding	1.67297	0.905931	0	0	0	0	0	0	0	0	16	31091034	31091034	1.3e-54	-	31090871	31091197	0	1	326,	0	-53.9	-52.7	20.9	-0.929	-1.53	-1.41	three_prime_utr	VKORC1	protein_coding	2	Hypo-up
ENSG00000168569	5.63662	0.0034739	0.101219	TMEM223	protein_coding	4.84852	7.77707	54.385	4.06903	1.31171	0	0	0	1.4473	0	11	62790696	62790696	5e-41	-	62790477	62791691	0	2	438,13,	0,1201	-40.3	-39.2	39.7	-0.786	-1.35	-1.95	CDS	TMEM223	protein_coding	2	Hypo-up
ENSG00000168878	2.9209	0.0298285	0.366708	SFTPB	protein_coding	15.3595	1655.53	457.364	11.9054	53.6307	3.05641	11.4703	18.3028	86.6576	170.198	2	85658573	85658573	1e-108	-	85658453	85658694	0	1	241,	0	-108	-107	2.44	-34.6	-36.5	-5.2	three_prime_utr	SFTPB	protein_coding	2	Hypo-up
ENSG00000169359	1.57046	0.0349863	0.397935	SLC33A1	protein_coding	3.39049	6.70772	26.0614	9.81981	3.4676	3.69457	6.02974	2.68134	1.2054	3.03582	3	155828250	155828250	1.3e-35	-	155828130	155828371	0	1	241,	0	-34.9	-33.8	8.43	-6.19	-7.36	-3.71	CDS	SLC33A1	protein_coding	2	Hypo-up
ENSG00000170476	5.77634	0.0317405	0.377923	MZB1	protein_coding	0	11.294	0.265591	1.54996	0	0	0.238396	0	0	0	5	139389871	139389871	7.9e-12	-	139389751	139389991	0	1	240,	0	-11.1	-10.3	19.8	-2.01	-2.81	-5.5	exon	MZB1	protein_coding	2	Hypo-up
ENSG00000172819	1.7495	0.0291504	0.360871	RARG	protein_coding	12.2901	3.43269	9.25492	11.1549	7.23635	1.65242	0.211381	6.15026	2.89629	1.98274	12	53232094	53232094	6.8e-07	-	53231463	53232216	0	2	87,243,	0,510	-6.17	-5.48	19.3	-0.994	-1.61	-2.72	five_prime_utr	RARG	protein_coding	2	Hypo-up
ENSG00000174197	1.2223	0.0464888	0.466593	MGA	protein_coding	12.4697	12.4972	47.8478	11.0753	21.9807	11.9496	7.82451	10.6135	11.2325	3.74946	15	41669392	41669392	0	+	41660492	41684428	0	3	33,1131,35,	0,8335,23901	-374	#NAME?	43.8	-9.6	-10.9	-2.08	CDS	MGA	protein_coding	2	Hypo-up
ENSG00000177485	1.85899	0.0112859	0.220825	ZBTB33	protein_coding	19.9745	19.8502	74.8334	13.682	8.48916	9.49869	2.80474	12.7039	5.54838	7.15505	X	120254577	120254577	2e-30	+	120253801	120255354	0	1	1553,	0	-29.7	-28.7	18.3	-3.52	-4.49	-1.33	CDS	ZBTB33	protein_coding	2	Hypo-up
ENSG00000177697	2.37019	0.00269409	0.0840788	CD151	protein_coding	20.6401	14.4826	0.858471	14.0159	23.276	3.227	1.23841	1.98872	4.46906	3.25362	11	836391	836391	4.1e-09	+	836271	836511	0	1	240,	0	-8.39	-7.64	8.35	-2.07	-2.88	-3.64	exon	CD151	protein_coding	2	Hypo-up
ENSG00000177842	3.64329	0.0400514	0.428651	ZNF620	protein_coding	3.48386	0.191389	0	4.95966	0.444247	0.0633793	0.333088	0	0	0.336939	3	40516359	40516359	5e-52	+	40512501	40516859	0	2	14,1000,	0,3358	-51.3	-50.1	140	-0.894	-1.48	-2.57	exon	ZNF620	protein_coding	2	Hypo-up
ENSG00000181523	2.57895	0.0399945	0.428641	SGSH	protein_coding	4.73223	2.18803	21.6008	3.94774	1.02346	0	0.665942	3.37708	1.13059	0.425897	17	80210273	80210273	1.6e-79	-	80209374	80211173	0	1	1799,	0	-78.8	-77.4	212	-1.51	-2.23	-1.79	exon	SGSH	protein_coding	2	Hypo-up
ENSG00000189376	10.3878	4.55e-07	3.94e-05	C8orf76	protein_coding	0	3.00376	21.2894	5.268	4.55424	0	0	0	0	0	8	123231661	123231661	2.9e-08	-	123231566	123237815	0	2	191,18,	0,6231	-7.54	-6.81	7.7	-2.19	-3.01	-3.89	CDS	C8orf76	protein_coding	2	Hypo-up
ENSG00000196154	2.0794	0.0304335	0.369591	S100A4	protein_coding	26.5084	11.6189	50.1798	269.738	8.59553	29.9974	14.0755	11.0084	9.92634	21.798	1	153544912	153544912	9.5e-08	-	153544853	153544971	0	1	118,	0	-7.02	-6.31	2.16	-19.4	-21	-6.1	exon	S100A4	protein_coding	2	Hypo-up
ENSG00000214530	4.44026	0.0250147	0.331378	STARD10	protein_coding	5.58671	8.73347	0	2.98461	4.66065	0	0.936048	0	0	0.0756903	11	72755105	72755105	1.6e-74	-	72754758	72755453	0	2	384,125,	0,570	-73.8	-72.5	84.9	-4.47	-5.52	-4.26	CDS	STARD10	protein_coding	2	Hypo-up
ENSG00000235499	9.23207	2.62e-06	0.000209074	AC073046.1	lincRNA	31.6272	26.8046	0	24.6915	13.6788	0	0	0	0	0	2	73986193	73986193	1e-134	+	73986043	73986343	0	1	300,	0	-134	-133	56.8	-1.96	-2.76	-3.47	exon	AC073046.1	lincRNA	2	Hypo-up
ENSG00000245848	3.99778	0.0229725	0.318621	CEBPA	protein_coding	1.99027	9.1537	0	9.47754	19.6621	0	0.334681	0	0.188132	2.01237	19	33301726	33301726	1e-269	-	33300889	33302564	0	1	1675,	0	-269	-267	637	-2.16	-2.98	-2.77	CDS	CEBPA	protein_coding	2	Hypo-up
ENSG00000247228	5.7675	0.0305443	0.370642	AC009060.1	antisense_RNA	0.163433	6.05345	0	0	4.18419	0	0.190265	0	0	0	16	70159956	70159956	6.3e-37	-	70159833	70161502	0	4	247,140,207,59,	0,338,901,1610	-36.2	-35.1	99.7	-2.07	-2.88	-3.68	exon	AC009060.1	antisense_RNA	2	Hypo-up
ENSG00000248092	2.44074	0.0173452	0.275475	NNT-AS1	antisense_RNA	5.90664	8.04415	15.45	6.15732	3.50098	1.8758	0.977928	2.30211	2.03106	0	5	43575376	43575376	0	-	43574912	43575840	0	1	928,	0	#NAME?	#NAME?	433	-0.903	-1.5	-1.6	exon	NNT-AS1	antisense_RNA	2	Hypo-up
ENSG00000257246	9.32014	0.00036252	0.0174716	PHBP19	processed_pseudogene	22.6093	0	0	6.38573	24.2274	0	0	0	0	0	12	51125221	51125221	1.8e-07	-	51125061	51125381	0	1	320,	0	-6.74	-6.03	20.9	-0.969	-1.58	-2.82	exon	PHBP19	processed_pseudogene	2	Hypo-up
ENSG00000257315	7.22191	0.0171264	0.274273	ZBED6	protein_coding	0.00466166	0	0.193475	0.552002	0	0	0	0	0	0	1	203853712	203853712	0	+	203853502	203853922	0	1	420,	0	-332	#NAME?	59.3	-24.8	-26.5	-2.77	three_prime_utr	ZBED6	protein_coding	2	Hypo-up
ENSG00000260658	10.3494	4.1e-05	0.00273261	AC138305.1	lincRNA	0.572519	34.5057	0	0	74.1683	0	0.0833141	0	0	0	16	63617944	63617944	7.9e-31	-	63617842	63618046	0	1	204,	0	-30.1	-29.1	12.2	-1.46	-2.17	-3.28	exon	AC138305.1	lincRNA	2	Hypo-up
ENSG00000277258	2.18957	0.0152649	0.257655	PCGF2	protein_coding	7.62285	2.7513	9.00977	12.097	8.42598	0.956869	1.79416	0.102724	0.76755	5.15731	17	38735279	38735279	2.8e-09	-	38735175	38735384	0	1	209,	0	-8.56	-7.81	5.35	-3.29	-4.23	-3.41	CDS	PCGF2	protein_coding	2	Hypo-up
ENSG00000279198	6.42122	0.034172	0.391421	AC008894.3	TEC	0	1.32198	0	0.416303	0	0	0	0	0	0	19	16076156	16076156	4e-63	-	16076022	16076291	0	1	269,	0	-62.4	-61.1	79.3	-18.2	-19.9	-3.05	exon	AC008894.3	TEC	2	Hypo-up
ENSG00000279738	7.2392	0.000387011	0.0184203	AL022311.1	sense_overlapping	0.3536	1.09045	0	0.485886	3.82167	0	0	0.0371513	0	0	22	37877840	37877840	0	+	37877645	37878036	0	1	391,	0	-2230	#NAME?	30	-37.3	-39.2	-1.65	CDS	AL022311.1	sense_overlapping	2	Hypo-up
